# Supplementary material for: Knowledge, attitude and management of hearing screening in children among family physicians in the Kingdom of Saudi Arabia
Source: PLoS One. 2021 Aug 31;16(8):e0256647. doi: 10.1371/journal.pone.0256647 (PMC8407574; doi:10.1371/journal.pone.0256647)
Supplement: S1 File — (XLSX) [file pone.0256647.s001.xlsx]

## Sheet: Form Responses 1
Timestamp	I have read the above and have been informed about my rights as a research participant	What is your specialty	If it is "Other", please specify	How long is your experience (in years)?	If your are resident, in which year of residency are you?	What is your sex	What is the practice setting you are working in	If it is "Other", please specify	Are there governmental systems for Early Hearing Detection and Intervention (EDHI) in Kingdom of Saudi Arabia?	If your answer is yes, could you please name the location and policy of that EDHI system?	Approximately estimate number of children, who you have received newborn hearing screening results for:	How important do you think it is to screen all newborns for permanent hearing loss?	If your answer that the screening is important, why do you think hearing screening is important for children (check all that applies)	Approximately how many children with permanent SNHL hearing loss have you had in your practice during the past three years?	In your opinion, is hearing screening considered stressful procedure to parents	Have you provided information about the importance of EHDI to parents or caregivers?	Which of the following specialists you would routinely refer the family of a child with a confirmed permanent hearing loss (check all that applies)	If it is "Other", please specify	Which of the following conditions put a child at risk for permanent late onset hearing loss (check all that applies)	Which of the following conditions is the most frequent cause of permanent acquired hearing loss (check all that applies)	What is your best estimate of the earliest age at which: [A newborn failing the hearing screening should receive comprehensive diagnostic evaluation]	What is your best estimate of the earliest age at which: [A child can be definitely diagnosed as having permanent hearing loss]	What is your best estimate of the earliest age at which: [A child can begin wearing hearing amplification]	What is your best estimate of the earliest age at which: [A child with permanent hearing loss be referred to early intervention services]	Which of the following infants may be a candidate for cochlear implants? (check all that apply).	Which of the following tests is best to be implemented for neonatal screening program?	Which of the following tests is best to be implemented for preschool hearing screening program?	Please indicate your answer to the following statements: [Children with chronic conductive pathology such as otitis media can be treated with antibiotics and hearing aid is not required at all.]	Please indicate your answer to the following statements: [Children who receive hearing amplification device, hearing aids or cochlear implants, do not need any speech therapy to improve their language acquisition]	Please indicate your answer to the following statements: [Children with mild SNHL hearing loss are not fitted with hearing aids]	Please indicate your answer to the following statements: [Children unilateral hearing loss, may not be fitted with hearing aid as they have one good (normal) ear]	Please indicate your answer to the following statements: [ABR results better than behavioral testing (such as VRA) to estimate hearing thresholds in children]	Please indicate your answer to the following statements: [One of the hallmarks of Auditory Verbal Therapy is considering parents and caregivers are their children’s primary language teachers]	As a physician, are you aware of different health insurance plans cover audiological services, including hearing aids and cochlear implantation?	If your answer is yes, could you please name that insurance policy covers audiological services	Please list below any subject in audiology that you think more information is needed about:	If you have any additional comments regarding the topic of research, please add it here
2020-04-20 19:44:48	Yes, I agree to participate in the above research survey- Thank you, please proceed to the survey	Family medicine (FM) specialist		14		Female	Ministerial health		Unsure		2	Very Important,	Because hearing loss causes language impairments, Because hearing loss leads to poor academic performance	2	Yes	Yes	Pediatricians		Meningitis, ≥48 hours in NICU, Family history of hearing loss, Craniofacial anomalies	Excessive noise exposure, Age related hearing loss, Certain drugs and medication, Meniere’s Disease	1-3 months	10-12 months	10-12 months	1-3 months	Infants with bilateral mild-moderate hearing loss, Infants with bilateral profound hearing loss, Infants who were in hearing aid trail for 6 months without benefit	Automated ABR	Screening pure tone audiometry	Agree	Disagree	Disagree	Unsure	Agree	Agree	Unsure		Hearing aid
2020-04-20 19:59:01	Yes, I agree to participate in the above research survey- Thank you, please proceed to the survey	Family medicine (FM) specialist		14		Female	Ministerial health		Yes	برنامج الكشف المبكر عن السمع	15	Very Important,	Because hearing loss causes language impairments, Because hearing loss leads to poor academic performance, Because hearing loss develops psychosocial problems	1	Yes	Yes	Speech language pathologist		Meningitis	Age related hearing loss, Certain drugs and medication	1-3 months	4-6 months	4-6 months	1-3 months	Infants with bilateral profound hearing loss	Screening pure tone audiometry	Automated ABR	Agree	Disagree	Unsure	Unsure	Unsure	Agree	No		I do not know
2020-04-20 20:05:08	Yes, I agree to participate in the above research survey- Thank you, please proceed to the survey	FM Resident		3	3	Female	Ministerial health		Unsure		3	Very Important,	Because hearing loss is the most common developmental disorder among newborns, Because hearing loss causes language impairments, Because hearing loss leads to poor academic performance, Because hearing loss develops psychosocial problems	0.2	Unsure	Yes	Audiologist, Speech language pathologist, Pediatricians, Neurologist, ENT physicians		Meningitis, Frequent colds, ≥48 hours in NICU, Cleft palate, Mother over 40, Congenital heart disease, Congenital syphilis, Hypotonia, Family history of hearing loss, Craniofacial anomalies, Mumps	Excessive noise exposure, Head trauma, Age related hearing loss, Certain drugs and medication, Meniere’s Disease, Hypertension, Diabetes mellitus	1-3 months	4-6 months	4-6 months	1-3 months	Infants with bilateral mild-moderate hearing loss, Infants with bilateral profound hearing loss, Infants with unilateral mild –moderate hearing loss, Infants with unilateral profound hearing loss, Infants who were in hearing aid trail for 6 months without benefit	Screening TEOAE	Screening tympanometry	Unsure	Unsure	Unsure	Unsure	Unsure	Unsure	No		Nothing	Thank you
2020-04-20 20:10:35	Yes, I agree to participate in the above research survey- Thank you, please proceed to the survey	FM Resident		2	3	Female	Ministerial health		Yes	In hospital opd ,the baby will not receive vaccines if he didn’t complete it or receive brith certificate	14	Very Important,	Because hearing loss is the most common developmental disorder among newborns	Non	Yes	Yes	Audiologist, Speech language pathologist, Pediatricians, ENT physicians		Meningitis, Congenital syphilis, Family history of hearing loss, Mumps	Age related hearing loss	1-3 months	4-6 months	10-12 months	1-3 months	Unsure	Screening pure tone audiometry	Screening TEOAE	Agree	Disagree	Unsure	Unsure	Unsure	Agree	Unsure		Sign of early hearing lost
2020-04-20 20:11:05	Yes, I agree to participate in the above research survey- Thank you, please proceed to the survey	FM Resident		1	1	Female	Other	King fahad medical city	Unsure		1	Very Important,	Because hearing loss causes language impairments, Because hearing loss develops psychosocial problems	None	No	No	Audiologist, Speech language pathologist, ENT physicians		Meningitis, ≥48 hours in NICU, Congenital syphilis, Family history of hearing loss, Mumps	Excessive noise exposure, Age related hearing loss, Meniere’s Disease	4-6 months	1-3 months	4-6 months	10-12 months	Infants with bilateral profound hearing loss, Infants who were in hearing aid trail for 6 months without benefit	Automated ABR	Screening TEOAE	Agree	Disagree	Disagree	Agree	Unsure	Agree	No		Nothing	Good luck
2020-04-20 20:11:28	Yes, I agree to participate in the above research survey- Thank you, please proceed to the survey	FM Resident		1.5	2	Female	Ministerial health		Yes	at KFMC we have audiology department covered by audiologist in the rehab center they use alot of hearing test including audiogram	1	Very Important,	Because hearing loss causes language impairments, Because hearing loss leads to poor academic performance, Because hearing loss develops psychosocial problems	0	Unsure	Yes	Audiologist, Speech language pathologist, Neurologist, ENT physicians		Meningitis, Family history of hearing loss	Head trauma	1-3 months	4-6 months	10-12 months	≤1 month	Infants with bilateral mild-moderate hearing loss, Infants with bilateral profound hearing loss, Infants who were in hearing aid trail for 6 months without benefit, Unsure	Screening tympanometry	Screening pure tone audiometry	Agree	Disagree	Disagree	Disagree	Unsure	Unsure	Unsure		approach , diagnosis of hearing lose	no
2020-04-20 20:22:21	Yes, I agree to participate in the above research survey- Thank you, please proceed to the survey	FM Resident		10	1	Male	Ministerial health		Yes	Alyamamah hospital	0	Very Important,	Because hearing loss causes language impairments	1	Yes	Yes	Speech language pathologist, Pediatricians, ENT physicians		Congenital syphilis, Family history of hearing loss, Craniofacial anomalies	Head trauma, Age related hearing loss, Certain drugs and medication	1-3 months	10-12 months	7-9 months	4-6 months	Infants with bilateral profound hearing loss, Infants with unilateral profound hearing loss, Infants who were in hearing aid trail for 6 months without benefit	Screening pure tone audiometry	Screening TEOAE	Agree	Disagree	Disagree	Disagree	Unsure	Agree	Unsure		Detect hearing impairments at different age
2020-04-20 20:22:26	Yes, I agree to participate in the above research survey- Thank you, please proceed to the survey	FM Resident		1	1	Male	Ministerial health		Unsure		0	Very Important,	Because hearing loss causes language impairments, Because hearing loss leads to poor academic performance, Because hearing loss develops psychosocial problems	0	No	No	Audiologist, Speech language pathologist, Pediatricians, ENT physicians		Meningitis, Cleft palate, Family history of hearing loss, Craniofacial anomalies, Mumps	Excessive noise exposure, Head trauma, Age related hearing loss, Certain drugs and medication, Meniere’s Disease	≤1 month	10-12 months	4-6 months	4-6 months	Infants with bilateral profound hearing loss	Automated ABR	Screening tympanometry	Unsure	Disagree	Unsure	Disagree	Unsure	Unsure	Unsure		Congenital hearing loss
2020-04-20 21:44:50	Yes, I agree to participate in the above research survey- Thank you, please proceed to the survey	Family medicine (FM) specialist		10		Female	Ministerial health		No		0	Very Important,	Because hearing loss causes language impairments, Because hearing loss leads to poor academic performance, Because hearing loss develops psychosocial problems	2	No	Unsure	Audiologist, Speech language pathologist, ENT physicians		Meningitis, Congenital heart disease, Congenital syphilis	Excessive noise exposure, Age related hearing loss, Meniere’s Disease, Diabetes mellitus	≤1 month	1-3 months	4-6 months	≤1 month	Unsure	Screening TEOAE	Screening DPOAE	Agree	Disagree	Disagree	Unsure	Unsure	Unsure	No		Screening tests
2020-04-20 22:12:20	Yes, I agree to participate in the above research survey- Thank you, please proceed to the survey	Family medicine (FM) specialist		20		Female	Ministerial health		No		1	Very Important,	Because hearing loss is the most common developmental disorder among newborns, Because hearing loss causes language impairments, Because hearing loss leads to poor academic performance, Because hearing loss develops psychosocial problems	0	No	Yes	Audiologist, Speech language pathologist, Pediatricians, Neurologist, ENT physicians, Other	Family physician	Meningitis, Frequent colds, ≥48 hours in NICU, Cleft palate, Mother over 40, Congenital heart disease, Congenital syphilis, Hypotonia, Family history of hearing loss, Craniofacial anomalies, Mumps	Excessive noise exposure, Head trauma, Age related hearing loss, Certain drugs and medication, Meniere’s Disease	1-3 months	1-3 months	1-3 months	1-3 months	Infants with bilateral profound hearing loss, Infants with unilateral profound hearing loss, Infants who were in hearing aid trail for 6 months without benefit	Automated ABR	Screening TEOAE	Disagree	Disagree	Disagree	Disagree	Disagree	Agree	No		What and how to make use of audiogram
2020-04-20 22:25:31	Yes, I agree to participate in the above research survey- Thank you, please proceed to the survey	FM Resident		1	1	Female	Other	King fahad medical city	Unsure		1	Very Important,	Because hearing loss causes language impairments, Because hearing loss develops psychosocial problems	None	No	No	Audiologist, Speech language pathologist, ENT physicians		Meningitis, ≥48 hours in NICU, Congenital syphilis, Family history of hearing loss, Mumps	Excessive noise exposure, Age related hearing loss, Meniere’s Disease	4-6 months	1-3 months	4-6 months	10-12 months	Infants with bilateral profound hearing loss, Infants who were in hearing aid trail for 6 months without benefit	Automated ABR	Screening TEOAE	Agree	Disagree	Disagree	Agree	Unsure	Agree	No		Nothing	Good luck
2020-04-20 23:11:33	Yes, I agree to participate in the above research survey- Thank you, please proceed to the survey	FM Resident		3	2	Male	Ministerial health		Unsure		0	Somewhat important	Because hearing loss causes language impairments, Because hearing loss leads to poor academic performance, Because hearing loss develops psychosocial problems	1	Yes	Yes	Audiologist, Pediatricians, ENT physicians		Congenital syphilis, Family history of hearing loss, Craniofacial anomalies, Mumps	Excessive noise exposure, Head trauma, Age related hearing loss, Meniere’s Disease, Diabetes mellitus	1-3 months	4-6 months	10-12 months	1-3 months	Infants with bilateral profound hearing loss, Infants who were in hearing aid trail for 6 months without benefit	Screening pure tone audiometry	Screening tympanometry	Agree	Disagree	Agree	Unsure	Unsure	Agree	Unsure		.
2020-04-20 23:12:19	Yes, I agree to participate in the above research survey- Thank you, please proceed to the survey	Family medicine (FM) specialist		19		Male	Ministerial health		No		0	Very Important,	Because hearing loss develops psychosocial problems	0	No	Unsure	ENT physicians		Meningitis, Frequent colds, ≥48 hours in NICU, Cleft palate, Congenital heart disease	Meniere’s Disease	7-9 months	7-9 months	10-12 months	10-12 months	Infants with unilateral mild –moderate hearing loss	Automated ABR	Automated ABR	Unsure	Unsure	Unsure	Unsure	Unsure	Unsure	Unsure		Unsure
2020-04-21 13:06:36	Yes, I agree to participate in the above research survey- Thank you, please proceed to the survey	Family medicine (FM) specialist		19		Male	Ministerial health		No		0	Very Important,	Because hearing loss develops psychosocial problems	0	No	Unsure	ENT physicians		Meningitis, Frequent colds, ≥48 hours in NICU, Cleft palate, Congenital heart disease	Meniere’s Disease	7-9 months	7-9 months	10-12 months	10-12 months	Infants with unilateral mild –moderate hearing loss	Automated ABR	Automated ABR	Unsure	Unsure	Unsure	Unsure	Unsure	Unsure	Unsure		Unsure
2020-04-22 17:00:20	Yes, I agree to participate in the above research survey- Thank you, please proceed to the survey	FM Resident		2	2	Male	Medical school/university		Yes	I don't know	0	Somewhat important	Because hearing loss causes language impairments, Because hearing loss develops psychosocial problems	0	Unsure	Unsure	Audiologist		Meningitis, Family history of hearing loss	Age related hearing loss	≤1 month	10-12 months	4-6 months	1-3 months	Infants with bilateral profound hearing loss, Infants who were in hearing aid trail for 6 months without benefit	Screening TEOAE	Screening TEOAE	Unsure	Disagree	Unsure	Agree	Unsure	Unsure	Unsure		I don't know	This question Which of the following tests is best to be implemented for neonatal screening program? * Screening TEOAE I don't know the answer and there is no unsure
2020-04-22 19:02:31	Yes, I agree to participate in the above research survey- Thank you, please proceed to the survey	FM Resident		3	4	Male	Medical school/university		No		2000	Very Important,	Because hearing loss causes language impairments, Because hearing loss leads to poor academic performance, Because hearing loss develops psychosocial problems	7	Yes	No	Audiologist, Pediatricians, ENT physicians		Meningitis, Mother over 40, Congenital syphilis, Family history of hearing loss	Excessive noise exposure, Head trauma, Age related hearing loss, Certain drugs and medication, Meniere’s Disease, Diabetes mellitus	1-3 months	1-3 months	4-6 months	1-3 months	Infants with bilateral profound hearing loss, Infants who were in hearing aid trail for 6 months without benefit	Automated ABR	Screening pure tone audiometry	Disagree	Disagree	Disagree	Agree	Agree	Agree	No		Behavioral Audiometry Evaluation	Thank you
2020-04-26 12:47:50	Yes, I agree to participate in the above research survey- Thank you, please proceed to the survey	Family medicine (FM) specialist		4		Male	Ministerial health		Unsure		0	Very Important,	Because hearing loss causes language impairments	0	No	No	ENT physicians		Meningitis	Excessive noise exposure	≤1 month	1-3 months	1-3 months	1-3 months	Infants with bilateral profound hearing loss	Screening pure tone audiometry	Screening pure tone audiometry	Disagree	Disagree	Disagree	Disagree	Disagree	Disagree	No		Audiogram
2020-04-29 20:47:48	Yes, I agree to participate in the above research survey- Thank you, please proceed to the survey	FM Resident		2	2	Female	Ministerial health		Unsure		0	Very Important,	Because hearing loss is the most common developmental disorder among newborns, Because hearing loss causes language impairments, Because hearing loss leads to poor academic performance, Because hearing loss develops psychosocial problems	0	Yes	Yes	Audiologist, Speech language pathologist, ENT physicians		Meningitis, Congenital syphilis, Family history of hearing loss	Excessive noise exposure, Head trauma, Meniere’s Disease	≤1 month	1-3 months	10-12 months	4-6 months	Infants with bilateral mild-moderate hearing loss	Screening DPOAE	Screening pure tone audiometry	Disagree	Disagree	Unsure	Unsure	Unsure	Agree	No		SNHL
2020-04-29 21:39:08	Yes, I agree to participate in the above research survey- Thank you, please proceed to the survey	FM Resident		2	2	Female	Ministerial health		Yes	.	0	Very Important,	Because hearing loss causes language impairments, Because hearing loss leads to poor academic performance, Because hearing loss develops psychosocial problems	10	No	Unsure	Audiologist, Speech language pathologist, Pediatricians, ENT physicians		Meningitis, Frequent colds, Congenital syphilis, Family history of hearing loss, Craniofacial anomalies	Excessive noise exposure, Head trauma, Age related hearing loss, Certain drugs and medication	≤1 month	4-6 months	10-12 months	4-6 months	Infants with bilateral mild-moderate hearing loss, Infants who were in hearing aid trail for 6 months without benefit, Unsure	Screening tympanometry	Screening pure tone audiometry	Agree	Disagree	Unsure	Disagree	Unsure	Unsure	Unsure		.
2020-05-08 20:46:24	Yes, I agree to participate in the above research survey- Thank you, please proceed to the survey	Family medicine (FM) specialist		12		Female	Ministerial health		No		0	Very Important,	Because hearing loss causes language impairments	19	Yes	Yes	Audiologist		Meningitis, Frequent colds, Cleft palate, Family history of hearing loss, Craniofacial anomalies, Mumps	Excessive noise exposure, Head trauma, Age related hearing loss, Certain drugs and medication, Diabetes mellitus	1-3 months	1-3 months	1-3 months	1-3 months	Unsure	Screening pure tone audiometry	Screening pure tone audiometry	Unsure	Unsure	Unsure	Unsure	Unsure	Unsure	Unsure		Unsure	No
2020-05-08 21:06:58	Yes, I agree to participate in the above research survey- Thank you, please proceed to the survey	Family medicine (FM) specialist		8		Female	Ministerial health		Yes		0	Very Important,	Because hearing loss causes language impairments, Because hearing loss leads to poor academic performance, Because hearing loss develops psychosocial problems	0	No	Yes	ENT physicians		Meningitis, Congenital syphilis, Family history of hearing loss, Craniofacial anomalies	Excessive noise exposure, Certain drugs and medication, Meniere’s Disease	≤1 month	4-6 months	4-6 months	4-6 months	Infants with bilateral profound hearing loss, Unsure	Screening TEOAE	Screening DPOAE	Disagree	Disagree	Unsure	Agree	Agree	Disagree	Unsure		Cochlear implant
2020-05-08 21:25:53	Yes, I agree to participate in the above research survey- Thank you, please proceed to the survey	FM Resident		2	2	Male	Ministerial health		Yes	Screening at birth	0	Somewhat important	Because hearing loss causes language impairments, Because hearing loss leads to poor academic performance, Because hearing loss develops psychosocial problems	1	Unsure	No	Pediatricians		Meningitis, Family history of hearing loss	Excessive noise exposure, Age related hearing loss	≤1 month	10-12 months	7-9 months	≤1 month	Infants with bilateral profound hearing loss, Infants with unilateral profound hearing loss, Infants who were in hearing aid trail for 6 months without benefit, Unsure	Screening TEOAE	Screening pure tone audiometry	Agree	Disagree	Disagree	Unsure	Unsure	Unsure	No		SNHL in newborn
2020-05-08 21:29:35	Yes, I agree to participate in the above research survey- Thank you, please proceed to the survey	FM Resident		2	2	Male	Medical force services		Unsure		0	Very Important,	Because hearing loss causes language impairments, Because hearing loss develops psychosocial problems	3	No	Yes	Pediatricians, ENT physicians		Meningitis, Congenital syphilis, Family history of hearing loss, Mumps	Excessive noise exposure, Head trauma, Age related hearing loss	≤1 month	≤1 month	≤1 month	≤1 month	Infants with bilateral profound hearing loss, Infants who were in hearing aid trail for 6 months without benefit, Unsure	Screening TEOAE	Automated ABR	Disagree	Disagree	Agree	Agree	Unsure	Unsure	Unsure		I think we need to focus on hearing test and what’s the deferences between it. Thanx
2020-05-08 22:21:36	Yes, I agree to participate in the above research survey- Thank you, please proceed to the survey	FM Resident		3	4	Male	Ministerial health		Unsure		0	Very Important,	Because hearing loss causes language impairments, Because hearing loss leads to poor academic performance, Because hearing loss develops psychosocial problems	1	Yes	No	Audiologist, Speech language pathologist, ENT physicians		Family history of hearing loss	Excessive noise exposure, Head trauma, Age related hearing loss, Certain drugs and medication, Meniere’s Disease	≤1 month	1-3 months	4-6 months	≤1 month	Infants with bilateral profound hearing loss, Infants with unilateral profound hearing loss	Automated ABR	Automated ABR	Agree	Disagree	Unsure	Unsure	Agree	Disagree	Unsure		I dont know	I think must option answer (i dont know)
2020-05-08 23:16:39	Yes, I agree to participate in the above research survey- Thank you, please proceed to the survey	FM Resident		3	3	Female	Ministerial health		Unsure		0	Very Important,	Because hearing loss causes language impairments	0	Unsure	No	Audiologist		Meningitis, Frequent colds, Cleft palate, Mother over 40, Family history of hearing loss, Craniofacial anomalies	Excessive noise exposure, Head trauma, Age related hearing loss, Certain drugs and medication	1-3 months	1-3 months	10-12 months	1-3 months	Unsure	Screening TEOAE	Screening TEOAE	Unsure	Unsure	Unsure	Unsure	Unsure	Unsure	Yes		Unsure
2020-05-09 02:17:05	Yes, I agree to participate in the above research survey- Thank you, please proceed to the survey	FM Resident		3	4	Female	Medical force services		Unsure		0	Very Important,	Because hearing loss causes language impairments, Because hearing loss develops psychosocial problems	4	No	No	Audiologist, ENT physicians		Meningitis, Congenital syphilis, Family history of hearing loss, Craniofacial anomalies, Mumps	Excessive noise exposure, Age related hearing loss	≤1 month	1-3 months	≤1 month	≤1 month	Unsure	Screening DPOAE	Screening pure tone audiometry	Disagree	Disagree	Disagree	Disagree	Disagree	Agree	No		Screening of neonates for hearing loss
2020-05-09 06:23:05	Yes, I agree to participate in the above research survey- Thank you, please proceed to the survey	FM Resident		2	2	Male	Medical force services		Unsure		0	Very Important,	Because hearing loss causes language impairments, Because hearing loss develops psychosocial problems	3	No	Yes	Pediatricians, ENT physicians		Meningitis, Congenital syphilis, Family history of hearing loss, Mumps	Excessive noise exposure, Head trauma, Age related hearing loss	≤1 month	≤1 month	≤1 month	≤1 month	Infants with bilateral profound hearing loss, Infants who were in hearing aid trail for 6 months without benefit, Unsure	Screening TEOAE	Automated ABR	Disagree	Disagree	Agree	Agree	Unsure	Unsure	Unsure		I think we need to focus on hearing test and what’s the deferences between it. Thanx
2020-06-10 11:12:02	Yes, I agree to participate in the above research survey- Thank you, please proceed to the survey	FM Resident		2	2	Male	Ministerial health		Yes		10	Very Important,	Because hearing loss is the most common developmental disorder among newborns, Because hearing loss causes language impairments, Because hearing loss leads to poor academic performance, Because hearing loss develops psychosocial problems	10	Yes	Unsure	Audiologist, Pediatricians		Meningitis, ≥48 hours in NICU, Congenital syphilis, Family history of hearing loss, Craniofacial anomalies	Excessive noise exposure, Head trauma, Certain drugs and medication	4-6 months	1-3 months	10-12 months	1-3 months	Unsure	Screening tympanometry	Screening tympanometry	Agree	Unsure	Agree	Unsure	Unsure	Agree	Unsure		ARB
2020-06-10 12:09:42	Yes, I agree to participate in the above research survey- Thank you, please proceed to the survey	Family medicine (FM) specialist		34		Male	Ministerial health		Unsure		0	Somewhat important	Because hearing loss causes language impairments, Because hearing loss leads to poor academic performance, Because hearing loss develops psychosocial problems	2	Yes	Unsure	ENT physicians		Meningitis, Congenital syphilis, Family history of hearing loss, Craniofacial anomalies, Mumps	Excessive noise exposure, Certain drugs and medication, Meniere’s Disease	≤1 month	4-6 months	1-3 months	1-3 months	Infants with bilateral mild-moderate hearing loss, Infants with bilateral profound hearing loss, Infants with unilateral mild –moderate hearing loss, Infants who were in hearing aid trail for 6 months without benefit	Screening tympanometry	Screening DPOAE	Disagree	Disagree	Agree	Unsure	Unsure	Agree	No		O M
2020-06-10 13:43:20	Yes, I agree to participate in the above research survey- Thank you, please proceed to the survey	Family medicine (FM) specialist		23		Male	Ministerial health		Yes	Gross hearing assesnt in WBC visits from age 2 month's up to 5 years	0	Very Important,	Because hearing loss causes language impairments, Because hearing loss leads to poor academic performance, Because hearing loss develops psychosocial problems	9	No	Unsure	Audiologist, Speech language pathologist, ENT physicians		Meningitis, Family history of hearing loss, Craniofacial anomalies, Mumps	Head trauma, Age related hearing loss, Meniere’s Disease	7-9 months	7-9 months	7-9 months	4-6 months	Unsure	Screening DPOAE	Screening pure tone audiometry	Disagree	Disagree	Agree	Disagree	Unsure	Agree	Unsure		Neonatal hearing screening should be activated in KSA .
2020-06-10 14:08:24	Yes, I agree to participate in the above research survey- Thank you, please proceed to the survey	FM Resident		1	1	Male	Ministerial health		No		0	Very Important,	Because hearing loss causes language impairments, Because hearing loss leads to poor academic performance, Because hearing loss develops psychosocial problems	0	No	Unsure	Audiologist, Speech language pathologist, ENT physicians		Meningitis, Family history of hearing loss, Craniofacial anomalies, Mumps	Excessive noise exposure, Head trauma, Certain drugs and medication, Meniere’s Disease	≤1 month	1-3 months	4-6 months	7-9 months	Infants with bilateral mild-moderate hearing loss, Infants with unilateral mild –moderate hearing loss, Infants with unilateral profound hearing loss, Infants who were in hearing aid trail for 6 months without benefit	Screening pure tone audiometry	Screening DPOAE	Agree	Unsure	Disagree	Disagree	Unsure	Agree	No		I don’t know
2020-06-10 18:47:20	Yes, I agree to participate in the above research survey- Thank you, please proceed to the survey	FM Resident		2	2	Female	Ministerial health		Unsure		0	Very Important,	Because hearing loss develops psychosocial problems	I didn’t seen	No	No	Audiologist		Congenital syphilis, Family history of hearing loss, Craniofacial anomalies	Excessive noise exposure, Age related hearing loss, Certain drugs and medication, Meniere’s Disease, Diabetes mellitus	7-9 months	1-3 months	7-9 months	7-9 months	Infants with bilateral profound hearing loss	Screening tympanometry	Screening pure tone audiometry	Agree	Unsure	Unsure	Disagree	Unsure	Agree	No		Deal with hearing loss
2020-06-10 19:32:15	Yes, I agree to participate in the above research survey- Thank you, please proceed to the survey	Family medicine (FM) specialist		11		Female	Ministerial health		Unsure		0	Very Important,	Because hearing loss causes language impairments, Because hearing loss leads to poor academic performance, Because hearing loss develops psychosocial problems	0	Yes	No	Pediatricians, ENT physicians		Meningitis, Family history of hearing loss, Craniofacial anomalies	Excessive noise exposure, Head trauma, Age related hearing loss, Certain drugs and medication	1-3 months	1-3 months	10-12 months	1-3 months	Infants with bilateral profound hearing loss, Infants who were in hearing aid trail for 6 months without benefit	Screening tympanometry	Screening TEOAE	Agree	Disagree	Unsure	Disagree	Unsure	Unsure	Unsure		I have no idea about audiology
2020-06-10 20:18:53	Yes, I agree to participate in the above research survey- Thank you, please proceed to the survey	Family medicine (FM) specialist		14		Female	Ministerial health		Yes	For newborns at hospitals or we refer before the baby is 1m old in case it was not practiced before discharge	0	Very Important,	Because hearing loss causes language impairments, Because hearing loss leads to poor academic performance, Because hearing loss develops psychosocial problems	5	No	Yes	Audiologist, Speech language pathologist, Pediatricians, Neurologist, ENT physicians, Other	Geneticist, educational specialist	Meningitis, Cleft palate, Congenital heart disease, Congenital syphilis, Family history of hearing loss, Craniofacial anomalies, Mumps	Excessive noise exposure, Head trauma, Age related hearing loss, Certain drugs and medication, Meniere’s Disease, Hypertension, Diabetes mellitus	≤1 month	1-3 months	1-3 months	≤1 month	Infants with bilateral profound hearing loss, Infants who were in hearing aid trail for 6 months without benefit	Automated ABR	Screening tympanometry	Agree	Disagree	Disagree	Disagree	Unsure	Agree	Unsure		Management of heating loss detected during school ages
2020-06-10 21:14:15	Yes, I agree to participate in the above research survey- Thank you, please proceed to the survey	Family medicine (FM) specialist		3	3	Male	Ministerial health		Unsure		0	Very Important,	Because hearing loss is the most common developmental disorder among newborns, Because hearing loss causes language impairments, Because hearing loss leads to poor academic performance, Because hearing loss develops psychosocial problems	0	No	No	Audiologist, Speech language pathologist, Pediatricians, Neurologist, ENT physicians		Meningitis, ≥48 hours in NICU, Cleft palate, Mother over 40, Congenital heart disease, Congenital syphilis, Hypotonia, Family history of hearing loss, Craniofacial anomalies, Mumps	Excessive noise exposure, Head trauma, Age related hearing loss, Certain drugs and medication, Meniere’s Disease, Hypertension	4-6 months	10-12 months	10-12 months	4-6 months	Infants with bilateral profound hearing loss, Infants with unilateral profound hearing loss, Infants who were in hearing aid trail for 6 months without benefit	Screening pure tone audiometry	Screening pure tone audiometry	Unsure	Disagree	Agree	Disagree	Unsure	Agree	No		As a family physician l believe that teaching parents how to deal and create a way that can connect Parents with child is a corner stone in management .
2020-06-10 21:55:33	Yes, I agree to participate in the above research survey- Thank you, please proceed to the survey	Family medicine (FM) specialist		16		Female	Ministerial health		Yes	Neoborn detection of hearing loss	200	Very Important,	Because hearing loss is the most common developmental disorder among newborns, Because hearing loss causes language impairments, Because hearing loss leads to poor academic performance, Because hearing loss develops psychosocial problems	10	No	Yes	Audiologist		Meningitis, Cleft palate, Congenital syphilis, Hypotonia, Family history of hearing loss, Craniofacial anomalies, Mumps	Excessive noise exposure, Head trauma, Age related hearing loss, Meniere’s Disease	≤1 month	1-3 months	1-3 months	1-3 months	Infants with bilateral profound hearing loss, Infants who were in hearing aid trail for 6 months without benefit	Screening tympanometry	Automated ABR	Agree	Disagree	Agree	Disagree	Agree	Agree	No		Plans ttt for hearing loss
2020-06-10 22:49:46	Yes, I agree to participate in the above research survey- Thank you, please proceed to the survey	Family medicine (FM) specialist		11		Female	Ministerial health		Unsure		7	Very Important,	Because hearing loss leads to poor academic performance	none	Yes	Yes	Audiologist		Family history of hearing loss	Certain drugs and medication	1-3 months	4-6 months	4-6 months	≤1 month	Infants with bilateral profound hearing loss	Screening pure tone audiometry	Screening TEOAE	Agree	Disagree	Disagree	Disagree	Unsure	Agree	No		Hearing lmplant
2020-06-11 00:51:34	Yes, I agree to participate in the above research survey- Thank you, please proceed to the survey	FM Resident		1	1	Male	Ministerial health		No		20	Somewhat important	Because hearing loss causes language impairments	2	No	No	Other		Meningitis, Frequent colds, ≥48 hours in NICU, Cleft palate, Mother over 40, Congenital heart disease, Congenital syphilis, Hypotonia, Family history of hearing loss, Craniofacial anomalies, Mumps	Excessive noise exposure, Head trauma, Certain drugs and medication, Hypertension, Diabetes mellitus	≤1 month	1-3 months	1-3 months	1-3 months	Infants with bilateral profound hearing loss, Infants with unilateral profound hearing loss, Infants who were in hearing aid trail for 6 months without benefit	Automated ABR	Screening tympanometry	Disagree	Agree	Disagree	Unsure	Agree	Unsure	No		No idea	The questionnaire is difficult and long the Qs is long I would rather prefer if it was for the community and in Arbic language Any how .. best of luck ❤️🌹 And don’t forget to send me the result
2020-06-11 08:49:14	Yes, I agree to participate in the above research survey- Thank you, please proceed to the survey	Family medicine (FM) specialist		10		Female	Ministerial health		Yes		200	Very Important,	Because hearing loss is the most common developmental disorder among newborns, Because hearing loss causes language impairments, Because hearing loss leads to poor academic performance, Because hearing loss develops psychosocial problems	2	No	No	Audiologist, Speech language pathologist, ENT physicians		Meningitis, Family history of hearing loss, Craniofacial anomalies, Mumps	Excessive noise exposure, Head trauma	1-3 months	4-6 months	7-9 months	4-6 months	Infants who were in hearing aid trail for 6 months without benefit, Unsure	Screening tympanometry	Screening tympanometry	Agree	Disagree	Disagree	Disagree	Disagree	Unsure	No		Almost of topics
2020-06-13 02:12:15	Yes, I agree to participate in the above research survey- Thank you, please proceed to the survey	FM Resident		4	4	Female	Medical force services		Unsure		10	Somewhat important	Because hearing loss is the most common developmental disorder among newborns, Because hearing loss causes language impairments, Because hearing loss leads to poor academic performance, Because hearing loss develops psychosocial problems	20-30	No	Yes	Audiologist, Pediatricians, ENT physicians		Meningitis, Congenital syphilis, Family history of hearing loss, Mumps	Excessive noise exposure, Age related hearing loss	10-12 months	10-12 months	7-9 months	4-6 months	Infants with bilateral profound hearing loss, Infants with unilateral mild –moderate hearing loss, Unsure	Screening TEOAE	Screening pure tone audiometry	Disagree	Disagree	Unsure	Disagree	Unsure	Unsure	No		.
2020-06-13 19:23:01	Yes, I agree to participate in the above research survey- Thank you, please proceed to the survey	Family medicine (FM) specialist		3	3	Male	Ministerial health		Unsure		1	Very Important,	Because hearing loss is the most common developmental disorder among newborns, Because hearing loss causes language impairments, Because hearing loss leads to poor academic performance, Because hearing loss develops psychosocial problems	1-2	Yes	Yes	Audiologist, Pediatricians, ENT physicians		Meningitis, Family history of hearing loss	Excessive noise exposure, Head trauma	≤1 month	≤1 month	≤1 month	≤1 month	Infants with bilateral mild-moderate hearing loss, Infants with bilateral profound hearing loss, Infants with unilateral mild –moderate hearing loss, Infants with unilateral profound hearing loss, Infants who were in hearing aid trail for 6 months without benefit	Automated ABR	Screening pure tone audiometry	Agree	Unsure	Unsure	Disagree	Disagree	Disagree	Yes		Thanks
2020-06-14 12:07:29	Yes, I agree to participate in the above research survey- Thank you, please proceed to the survey	FM Resident		2	3	Female	Ministerial health		Unsure		0	Very Important,	Because hearing loss develops psychosocial problems	0	Yes	No	Speech language pathologist, ENT physicians, Other	Psychologist	Family history of hearing loss	Excessive noise exposure, Head trauma, Age related hearing loss	≤1 month	10-12 months	10-12 months	≤1 month	Infants with bilateral profound hearing loss, Infants who were in hearing aid trail for 6 months without benefit	Screening pure tone audiometry	Screening tympanometry	Agree	Disagree	Unsure	Unsure	Unsure	Agree	Unsure		Everything
2020-06-14 12:16:16	Yes, I agree to participate in the above research survey- Thank you, please proceed to the survey	FM Resident		4	3	Female	Ministerial health		No		0	Very Important,	Because hearing loss causes language impairments, Because hearing loss leads to poor academic performance, Because hearing loss develops psychosocial problems	5	Unsure	Yes	Pediatricians, ENT physicians		Family history of hearing loss	Excessive noise exposure, Age related hearing loss, Certain drugs and medication	4-6 months	10-12 months	10-12 months	1-3 months	Infants with unilateral profound hearing loss, Infants who were in hearing aid trail for 6 months without benefit, Unsure	Screening pure tone audiometry	Screening TEOAE	Disagree	Disagree	Unsure	Disagree	Unsure	Unsure	No		I dont have an idea	Interesting
2020-06-14 12:19:41	Yes, I agree to participate in the above research survey- Thank you, please proceed to the survey	Family medicine (FM) specialist		4		Female	Ministerial health		Unsure		2	Very Important,	Because hearing loss is the most common developmental disorder among newborns, Because hearing loss causes language impairments, Because hearing loss leads to poor academic performance	3	No	Yes	Audiologist, ENT physicians		Meningitis, Family history of hearing loss, Mumps	Excessive noise exposure, Head trauma, Certain drugs and medication	4-6 months	7-9 months	7-9 months	4-6 months	Infants with bilateral profound hearing loss, Infants who were in hearing aid trail for 6 months without benefit	Automated ABR	Screening TEOAE	Agree	Disagree	Disagree	Disagree	Unsure	Agree	Unsure		-
2020-06-14 12:34:50	Yes, I agree to participate in the above research survey- Thank you, please proceed to the survey	Family medicine (FM) specialist		5		Male	Ministerial health		Unsure		0	Very Important,	Because hearing loss is the most common developmental disorder among newborns, Because hearing loss causes language impairments, Because hearing loss leads to poor academic performance, Because hearing loss develops psychosocial problems	0	Unsure	Yes	Audiologist, ENT physicians		Meningitis, ≥48 hours in NICU, Congenital heart disease, Congenital syphilis, Family history of hearing loss	Excessive noise exposure, Head trauma, Age related hearing loss, Certain drugs and medication	1-3 months	4-6 months	10-12 months	1-3 months	Infants with bilateral profound hearing loss, Infants with unilateral mild –moderate hearing loss, Infants with unilateral profound hearing loss, Infants who were in hearing aid trail for 6 months without benefit	Screening pure tone audiometry	Automated ABR	Agree	Disagree	Disagree	Disagree	Unsure	Agree	No		When to refer? Avaliable center for diagnosis
2020-06-14 12:43:29	Yes, I agree to participate in the above research survey- Thank you, please proceed to the survey	Family medicine (FM) specialist		3	3	Male	Ministerial health		Unsure		1	Very Important,	Because hearing loss is the most common developmental disorder among newborns, Because hearing loss causes language impairments, Because hearing loss leads to poor academic performance, Because hearing loss develops psychosocial problems	1-2	Yes	Yes	Audiologist, Pediatricians, ENT physicians		Meningitis, Family history of hearing loss	Excessive noise exposure, Head trauma	≤1 month	≤1 month	≤1 month	≤1 month	Infants with bilateral mild-moderate hearing loss, Infants with bilateral profound hearing loss, Infants with unilateral mild –moderate hearing loss, Infants with unilateral profound hearing loss, Infants who were in hearing aid trail for 6 months without benefit	Automated ABR	Screening pure tone audiometry	Agree	Unsure	Unsure	Disagree	Disagree	Disagree	Yes		Thanks
2020-06-14 12:49:22	Yes, I agree to participate in the above research survey- Thank you, please proceed to the survey	FM Resident		2	2	Male	Other	Royal commission hospital	Unsure		0	Very Important,	Because hearing loss causes language impairments, Because hearing loss leads to poor academic performance, Because hearing loss develops psychosocial problems	0	No	No	Audiologist, Speech language pathologist, Pediatricians, Neurologist, ENT physicians		Meningitis, Frequent colds, ≥48 hours in NICU, Cleft palate, Mother over 40, Congenital heart disease, Congenital syphilis, Hypotonia, Family history of hearing loss, Craniofacial anomalies, Mumps	Excessive noise exposure, Head trauma, Age related hearing loss, Certain drugs and medication, Meniere’s Disease, Hypertension, Diabetes mellitus	4-6 months	10-12 months	10-12 months	7-9 months	Infants with bilateral profound hearing loss, Infants who were in hearing aid trail for 6 months without benefit	Automated ABR	Screening tympanometry	Disagree	Disagree	Disagree	Disagree	Disagree	Agree	No		Non
2020-06-14 13:05:44	Yes, I agree to participate in the above research survey- Thank you, please proceed to the survey	FM Resident		2	2	Male	Medical school/university		Unsure		0	Very unimportant	Because hearing loss causes language impairments, Because hearing loss leads to poor academic performance, Because hearing loss develops psychosocial problems	0	Unsure	No	ENT physicians		Meningitis, Family history of hearing loss, Mumps	Excessive noise exposure, Head trauma, Age related hearing loss, Certain drugs and medication, Meniere’s Disease, Diabetes mellitus	≤1 month	1-3 months	4-6 months	1-3 months	Infants with bilateral profound hearing loss, Infants who were in hearing aid trail for 6 months without benefit	Screening pure tone audiometry	Screening pure tone audiometry	Agree	Unsure	Unsure	Unsure	Unsure	Agree	Unsure		I don't know
2020-06-14 13:08:50	Yes, I agree to participate in the above research survey- Thank you, please proceed to the survey	FM Resident		2	2	Female	Ministerial health		Yes		0	Very Important,	Because hearing loss causes language impairments, Because hearing loss leads to poor academic performance, Because hearing loss develops psychosocial problems	0	No	No	Audiologist, Speech language pathologist		Frequent colds, ≥48 hours in NICU, Mother over 40, Congenital syphilis, Hypotonia, Family history of hearing loss, Craniofacial anomalies	Excessive noise exposure, Head trauma, Age related hearing loss, Certain drugs and medication	≤1 month	1-3 months	4-6 months	≤1 month	Unsure	Automated ABR	Screening DPOAE	Disagree	Disagree	Disagree	Disagree	Unsure	Agree	No		Cochlear implant
2020-06-14 13:09:35	Yes, I agree to participate in the above research survey- Thank you, please proceed to the survey	FM Resident		4	4	Female	Ministerial health		No		20	Very Important,	Because hearing loss is the most common developmental disorder among newborns	0	Unsure	No	Pediatricians, Neurologist, ENT physicians, Other	Ob/gyne	Meningitis, Frequent colds, Congenital syphilis, Craniofacial anomalies	Excessive noise exposure, Head trauma, Age related hearing loss, Certain drugs and medication, Meniere’s Disease	≤1 month	≤1 month	≤1 month	≤1 month	Unsure	Screening tympanometry	Automated ABR	Agree	Agree	Agree	Unsure	Agree	Agree	No		Risk factor
2020-06-14 13:18:29	Yes, I agree to participate in the above research survey- Thank you, please proceed to the survey	Family medicine (FM) specialist		10	3	Male	Ministerial health		Unsure		20	Very Important,	Because hearing loss is the most common developmental disorder among newborns, Because hearing loss causes language impairments, Because hearing loss leads to poor academic performance, Because hearing loss develops psychosocial problems	5	No	No	Audiologist, Speech language pathologist, Pediatricians, Neurologist, ENT physicians		Frequent colds, Family history of hearing loss	Excessive noise exposure, Head trauma, Age related hearing loss, Meniere’s Disease	4-6 months	4-6 months	4-6 months	4-6 months	Infants with bilateral profound hearing loss	Screening tympanometry	Screening tympanometry	Disagree	Disagree	Disagree	Disagree	Agree	Agree	No		Tympano
2020-06-14 13:19:08	Yes, I agree to participate in the above research survey- Thank you, please proceed to the survey	Family medicine (FM) specialist		4	5	Female	Ministerial health		Yes	Phc	0	Very Important,	Because hearing loss is the most common developmental disorder among newborns, Because hearing loss causes language impairments, Because hearing loss leads to poor academic performance, Because hearing loss develops psychosocial problems	1	Yes	Yes	Audiologist, Speech language pathologist, ENT physicians		Meningitis, Family history of hearing loss, Mumps	Certain drugs and medication, Meniere’s Disease	1-3 months	10-12 months	10-12 months	4-6 months	Infants with unilateral profound hearing loss	Screening pure tone audiometry	Screening pure tone audiometry	Agree	Disagree	Disagree	Disagree	Disagree	Disagree	No		No
2020-06-14 13:19:40	Yes, I agree to participate in the above research survey- Thank you, please proceed to the survey	Family medicine (FM) specialist		3		Male	Ministerial health		No		0	Very Important,	Because hearing loss causes language impairments, Because hearing loss leads to poor academic performance	0	Yes	No	Audiologist, ENT physicians		Meningitis, Family history of hearing loss	Excessive noise exposure, Age related hearing loss	1-3 months	4-6 months	10-12 months	7-9 months	Infants who were in hearing aid trail for 6 months without benefit	Screening tympanometry	Automated ABR	Agree	Disagree	Agree	Disagree	Disagree	Agree	No		I dont know
2020-06-14 13:23:21	Yes, I agree to participate in the above research survey- Thank you, please proceed to the survey	FM Resident		2	3	Female	Ministerial health		Yes	At birth, every newborn gets hearing assessment	2	Very Important,	Because hearing loss causes language impairments, Because hearing loss leads to poor academic performance, Because hearing loss develops psychosocial problems	None	No	No	Audiologist, Neurologist, ENT physicians		Meningitis, Congenital syphilis, Family history of hearing loss, Mumps	Excessive noise exposure, Head trauma, Age related hearing loss	≤1 month	4-6 months	1-3 months	1-3 months	Infants with bilateral profound hearing loss, Infants with unilateral profound hearing loss, Infants who were in hearing aid trail for 6 months without benefit	Automated ABR	Screening pure tone audiometry	Disagree	Disagree	Disagree	Disagree	Agree	Agree	Unsure		Don't have any subject in mind
2020-06-14 13:31:23	Yes, I agree to participate in the above research survey- Thank you, please proceed to the survey	FM Resident		2	2	Male	Ministerial health		Yes		100000	Very Important,	Because hearing loss is the most common developmental disorder among newborns, Because hearing loss causes language impairments, Because hearing loss leads to poor academic performance, Because hearing loss develops psychosocial problems	0	No	No	Audiologist, Speech language pathologist, Pediatricians, Neurologist, ENT physicians		Meningitis, Mother over 40	Excessive noise exposure, Head trauma, Age related hearing loss	≤1 month	4-6 months	10-12 months	7-9 months	Infants with bilateral profound hearing loss, Infants with unilateral profound hearing loss, Infants who were in hearing aid trail for 6 months without benefit	Screening tympanometry	Screening pure tone audiometry	Agree	Disagree	Unsure	Disagree	Unsure	Agree	No		Types of hearing losses	We need summerized pathway , how to deal with any one pedia or adult with hearing loss , so all the specialists get benefits, thanks
2020-06-14 13:32:06	Yes, I agree to participate in the above research survey- Thank you, please proceed to the survey	FM Resident		3	3	Male	Ministerial health		No		0	Very Important,	Because hearing loss is the most common developmental disorder among newborns, Because hearing loss causes language impairments, Because hearing loss leads to poor academic performance	2	Yes	Yes	ENT physicians		Cleft palate, Family history of hearing loss, Craniofacial anomalies, Mumps	Excessive noise exposure, Diabetes mellitus	1-3 months	≤1 month	1-3 months	4-6 months	Unsure	Screening tympanometry	Screening TEOAE	Disagree	Agree	Disagree	Unsure	Disagree	Agree	No		No	No
2020-06-14 13:54:31	Yes, I agree to participate in the above research survey- Thank you, please proceed to the survey	FM Resident		2	2	Male	Ministerial health		Unsure		15	Very Important,	Because hearing loss is the most common developmental disorder among newborns, Because hearing loss causes language impairments, Because hearing loss leads to poor academic performance, Because hearing loss develops psychosocial problems	2	Yes	Yes	Audiologist, ENT physicians		Meningitis, ≥48 hours in NICU, Congenital syphilis, Hypotonia, Family history of hearing loss, Mumps	Excessive noise exposure, Age related hearing loss, Certain drugs and medication	7-9 months	4-6 months	1-3 months	4-6 months	Infants with bilateral profound hearing loss, Infants who were in hearing aid trail for 6 months without benefit	Automated ABR	Screening TEOAE	Disagree	Disagree	Disagree	Disagree	Disagree	Disagree	Yes		Screening
2020-06-14 13:58:00	Yes, I agree to participate in the above research survey- Thank you, please proceed to the survey	FM Resident		4	4	Female	Ministerial health		Yes	MCH	0	Very Important,	Because hearing loss is the most common developmental disorder among newborns, Because hearing loss causes language impairments, Because hearing loss leads to poor academic performance, Because hearing loss develops psychosocial problems	0	No	No	Audiologist, Pediatricians		Congenital syphilis, Family history of hearing loss, Craniofacial anomalies	Excessive noise exposure, Head trauma, Age related hearing loss, Certain drugs and medication	≤1 month	1-3 months	4-6 months	10-12 months	Infants with unilateral mild –moderate hearing loss, Infants who were in hearing aid trail for 6 months without benefit, Unsure	Screening TEOAE	Screening DPOAE	Agree	Disagree	Disagree	Disagree	Unsure	Agree	No		Different method of treatments
2020-06-14 14:05:53	Yes, I agree to participate in the above research survey- Thank you, please proceed to the survey	Family medicine (FM) specialist		4	4	Male	Medical school/university		Unsure		5	Very Important,	Because hearing loss is the most common developmental disorder among newborns, Because hearing loss causes language impairments, Because hearing loss leads to poor academic performance, Because hearing loss develops psychosocial problems	0	Unsure	Unsure	ENT physicians		Meningitis, ≥48 hours in NICU, Congenital syphilis, Family history of hearing loss, Mumps	Excessive noise exposure, Head trauma, Age related hearing loss, Meniere’s Disease, Diabetes mellitus	≤1 month	≤1 month	1-3 months	1-3 months	Unsure	Screening pure tone audiometry	Screening pure tone audiometry	Unsure	Unsure	Unsure	Unsure	Unsure	Unsure	Unsure		Meningitis related deafness
2020-06-14 14:16:16	Yes, I agree to participate in the above research survey- Thank you, please proceed to the survey	FM Resident		4	4	Female	Ministerial health		Yes		10000	Very Important,	Because hearing loss causes language impairments	2	Yes	No	ENT physicians		Family history of hearing loss	Age related hearing loss	≤1 month	1-3 months	1-3 months	1-3 months	Infants with bilateral profound hearing loss	Screening tympanometry	Screening pure tone audiometry	Agree	Disagree	Unsure	Unsure	Unsure	Unsure	No		Hearing loss
2020-06-14 14:39:24	Yes, I agree to participate in the above research survey- Thank you, please proceed to the survey	FM Resident		1	1	Male	Ministerial health		Unsure		2	Somewhat unimportant		0	Unsure	Yes	Audiologist, Pediatricians		Meningitis, Congenital heart disease, Family history of hearing loss, Craniofacial anomalies	Excessive noise exposure, Age related hearing loss	4-6 months	7-9 months	7-9 months	7-9 months	Infants with bilateral profound hearing loss, Infants who were in hearing aid trail for 6 months without benefit	Screening DPOAE	Screening DPOAE	Disagree	Disagree	Agree	Agree	Unsure	Agree	No		Audiogram reading
2020-06-14 15:04:33	Yes, I agree to participate in the above research survey- Thank you, please proceed to the survey	FM Resident		7	3	Female	Ministerial health		Yes	maternity and children hospital	30	Very Important,	Because hearing loss is the most common developmental disorder among newborns, Because hearing loss causes language impairments, Because hearing loss leads to poor academic performance, Because hearing loss develops psychosocial problems	5	Yes	Yes	Audiologist, Speech language pathologist, Pediatricians, ENT physicians		Meningitis, Cleft palate, Mother over 40, Congenital syphilis, Family history of hearing loss, Craniofacial anomalies, Mumps	Excessive noise exposure, Head trauma, Age related hearing loss, Certain drugs and medication, Meniere’s Disease, Diabetes mellitus	1-3 months	10-12 months	10-12 months	7-9 months	Infants with unilateral profound hearing loss, Infants who were in hearing aid trail for 6 months without benefit, Unsure	Automated ABR	Automated ABR	Agree	Agree	Agree	Agree	Agree	Agree	No		?
2020-06-14 15:21:16	Yes, I agree to participate in the above research survey- Thank you, please proceed to the survey	FM Resident		1		Female	Other	Joint Program of FM	Unsure		2	Very Important,	Because hearing loss causes language impairments, Because hearing loss leads to poor academic performance, Because hearing loss develops psychosocial problems	5	No	No	Audiologist, Speech language pathologist, ENT physicians		Family history of hearing loss, Craniofacial anomalies	Excessive noise exposure, Head trauma, Age related hearing loss, Certain drugs and medication, Meniere’s Disease	1-3 months	4-6 months	7-9 months	4-6 months	Infants with bilateral profound hearing loss, Infants with unilateral profound hearing loss, Infants who were in hearing aid trail for 6 months without benefit, Unsure	Screening pure tone audiometry	Screening pure tone audiometry	Agree	Disagree	Unsure	Disagree	Unsure	Agree	Unsure		-
2020-06-14 15:41:17	Yes, I agree to participate in the above research survey- Thank you, please proceed to the survey	FM Resident		3	3	Male	Ministerial health		Unsure		2	Very Important,	Because hearing loss causes language impairments, Because hearing loss leads to poor academic performance, Because hearing loss develops psychosocial problems	2	Yes	No	Speech language pathologist, Pediatricians, ENT physicians		Meningitis, Congenital heart disease, Congenital syphilis	Head trauma, Certain drugs and medication	4-6 months	4-6 months	7-9 months	7-9 months	Infants with bilateral mild-moderate hearing loss	Automated ABR	Screening DPOAE	Disagree	Unsure	Unsure	Agree	Unsure	Unsure	Unsure		.
2020-06-14 15:45:52	Yes, I agree to participate in the above research survey- Thank you, please proceed to the survey	FM Resident		3	3	Female	Ministerial health		Yes	Hearing test at birth	2	Very Important,	Because hearing loss causes language impairments, Because hearing loss leads to poor academic performance	1	No	Unsure	Audiologist, Speech language pathologist, ENT physicians		≥48 hours in NICU, Family history of hearing loss, Craniofacial anomalies	Age related hearing loss	1-3 months	1-3 months	7-9 months	1-3 months	Infants with bilateral profound hearing loss	Screening TEOAE	Screening pure tone audiometry	Agree	Disagree	Unsure	Unsure	Unsure	Agree	No		Screening especially in well baby clinic
2020-06-14 15:49:02	Yes, I agree to participate in the above research survey- Thank you, please proceed to the survey	Family medicine (FM) specialist		3	3	Male	Ministerial health		Yes	I dont know	0	Very Important,	Because hearing loss is the most common developmental disorder among newborns, Because hearing loss causes language impairments, Because hearing loss leads to poor academic performance, Because hearing loss develops psychosocial problems	10	No	Yes	Pediatricians		Meningitis, Family history of hearing loss	Excessive noise exposure, Age related hearing loss, Certain drugs and medication	≤1 month	1-3 months	4-6 months	≤1 month	Infants with bilateral profound hearing loss	Screening tympanometry	Screening TEOAE	Agree	Disagree	Disagree	Agree	Unsure	Unsure	Unsure		SNHL
2020-06-14 16:12:11	Yes, I agree to participate in the above research survey- Thank you, please proceed to the survey	FM Resident		1	2	Female	Ministerial health		Unsure		0	Very Important,	Because hearing loss causes language impairments, Because hearing loss leads to poor academic performance, Because hearing loss develops psychosocial problems	0	Unsure	No	Audiologist, Speech language pathologist, ENT physicians		Family history of hearing loss	Excessive noise exposure, Head trauma, Age related hearing loss, Certain drugs and medication, Meniere’s Disease, Hypertension, Diabetes mellitus	≤1 month	10-12 months	4-6 months	4-6 months	Unsure	Automated ABR	Automated ABR	Unsure	Unsure	Unsure	Unsure	Unsure	Unsure	Unsure		All subjects
2020-06-14 16:22:14	Yes, I agree to participate in the above research survey- Thank you, please proceed to the survey	FM Resident		1	2	Female	Ministerial health		Unsure		0	Very Important,	Because hearing loss causes language impairments, Because hearing loss leads to poor academic performance, Because hearing loss develops psychosocial problems	0	Unsure	No	Audiologist, Speech language pathologist, ENT physicians		Family history of hearing loss	Excessive noise exposure, Head trauma, Age related hearing loss, Certain drugs and medication, Meniere’s Disease, Hypertension, Diabetes mellitus	≤1 month	10-12 months	4-6 months	4-6 months	Unsure	Automated ABR	Automated ABR	Unsure	Unsure	Unsure	Unsure	Unsure	Unsure	Unsure		All subjects
2020-06-14 16:36:12	Yes, I agree to participate in the above research survey- Thank you, please proceed to the survey	Family medicine (FM) specialist		10		Female	Ministerial health		Yes	Nursery	0	Very Important,	Because hearing loss is the most common developmental disorder among newborns, Because hearing loss causes language impairments	0	No	No	Audiologist, Pediatricians		≥48 hours in NICU	Certain drugs and medication	≤1 month	≤1 month	4-6 months	≤1 month	Infants with unilateral profound hearing loss	Screening pure tone audiometry	Screening pure tone audiometry	Disagree	Disagree	Unsure	Disagree	Unsure	Unsure	Unsure		SNhL in newnate
2020-06-14 16:37:20	Yes, I agree to participate in the above research survey- Thank you, please proceed to the survey	FM Resident		4	4	Male	Ministerial health		Yes	Generally, health care institutions should provide a Neonatal Hearing Assessment before discharge from hospital.	0	Very Important,	Because hearing loss causes language impairments, Because hearing loss leads to poor academic performance, Because hearing loss develops psychosocial problems	3	No	Yes	Audiologist, Speech language pathologist, ENT physicians		Meningitis, Frequent colds, ≥48 hours in NICU, Cleft palate, Mother over 40, Congenital heart disease, Congenital syphilis, Family history of hearing loss, Craniofacial anomalies, Mumps	Excessive noise exposure, Head trauma, Certain drugs and medication	1-3 months	4-6 months	4-6 months	4-6 months	Infants with bilateral profound hearing loss, Infants with unilateral profound hearing loss, Infants who were in hearing aid trail for 6 months without benefit	Automated ABR	Automated ABR	Agree	Disagree	Unsure	Disagree	Agree	Agree	Unsure		None.	Thank you , and good luck.
2020-06-14 16:47:45	Yes, I agree to participate in the above research survey- Thank you, please proceed to the survey	FM Resident		1	1	Female	Ministerial health		Yes	KFUH ,MCH	5	Very Important,	Because hearing loss is the most common developmental disorder among newborns, Because hearing loss causes language impairments, Because hearing loss leads to poor academic performance, Because hearing loss develops psychosocial problems	None	Yes	Yes	Audiologist, Speech language pathologist, Pediatricians, Neurologist		Meningitis, Frequent colds, Mother over 40, Congenital syphilis, Family history of hearing loss, Craniofacial anomalies	Excessive noise exposure, Head trauma, Age related hearing loss, Meniere’s Disease	1-3 months	1-3 months	4-6 months	4-6 months	Infants with bilateral profound hearing loss, Infants with unilateral profound hearing loss, Infants who were in hearing aid trail for 6 months without benefit	Screening pure tone audiometry	Screening tympanometry	Agree	Disagree	Unsure	Disagree	Unsure	Agree	No		-
2020-06-14 17:01:44	Yes, I agree to participate in the above research survey- Thank you, please proceed to the survey	FM Resident		3	3	Female	Ministerial health		Unsure		8	Very Important,	Because hearing loss causes language impairments, Because hearing loss leads to poor academic performance	2	No	Yes	Audiologist, Neurologist, ENT physicians		Cleft palate, Congenital heart disease, Hypotonia, Family history of hearing loss, Craniofacial anomalies	Excessive noise exposure, Head trauma, Age related hearing loss, Certain drugs and medication, Meniere’s Disease	4-6 months	10-12 months	7-9 months	4-6 months	Infants with bilateral mild-moderate hearing loss, Infants with bilateral profound hearing loss, Unsure	Screening DPOAE	Screening TEOAE	Unsure	Disagree	Disagree	Disagree	Unsure	Agree	Unsure		Types of tests
2020-06-14 19:27:09	Yes, I agree to participate in the above research survey- Thank you, please proceed to the survey	FM Resident		4	4	Female	Ministerial health		Unsure		0	Very Important,	Because hearing loss causes language impairments, Because hearing loss develops psychosocial problems	7	Yes	Unsure	Audiologist, Speech language pathologist, ENT physicians		Meningitis, Family history of hearing loss, Craniofacial anomalies, Mumps	Excessive noise exposure, Age related hearing loss, Certain drugs and medication	≤1 month	1-3 months	10-12 months	≤1 month	Infants with bilateral profound hearing loss	Automated ABR	Screening pure tone audiometry	Agree	Disagree	Disagree	Disagree	Unsure	Unsure	Unsure		Early screening in FM clinics	Wish u good luck
2020-06-14 19:27:59	Yes, I agree to participate in the above research survey- Thank you, please proceed to the survey	FM Resident		1	1	Male	Ministerial health		Unsure		2	Very Important,	Because hearing loss causes language impairments, Because hearing loss leads to poor academic performance, Because hearing loss develops psychosocial problems	7	Yes	Yes	Audiologist, Speech language pathologist, Pediatricians, ENT physicians		Meningitis, Family history of hearing loss, Craniofacial anomalies, Mumps	Excessive noise exposure, Age related hearing loss, Meniere’s Disease	≤1 month	4-6 months	4-6 months	7-9 months	Infants with bilateral mild-moderate hearing loss, Infants with bilateral profound hearing loss, Infants who were in hearing aid trail for 6 months without benefit	Screening TEOAE	Automated ABR	Agree	Disagree	Agree	Unsure	Disagree	Agree	Unsure		How to early diagnosed and treat SNHL or other audiology problem	Good luck !
2020-06-14 19:32:08	Yes, I agree to participate in the above research survey- Thank you, please proceed to the survey	FM Resident		1	1	Female	Ministerial health		Unsure		2	Very Important,	Because hearing loss causes language impairments, Because hearing loss leads to poor academic performance	5	Yes	Yes	Audiologist, Speech language pathologist, Pediatricians, ENT physicians		Meningitis, ≥48 hours in NICU, Mother over 40, Congenital heart disease, Congenital syphilis, Family history of hearing loss, Craniofacial anomalies, Mumps	Age related hearing loss	1-3 months	7-9 months	10-12 months	≤1 month	Infants with bilateral profound hearing loss	Automated ABR	Screening tympanometry	Disagree	Disagree	Unsure	Disagree	Unsure	Agree	Unsure		Speech delay
2020-06-14 19:42:45	Yes, I agree to participate in the above research survey- Thank you, please proceed to the survey	Family medicine (FM) specialist		30		Male	Ministerial health		Yes	New born hearing screening program	0	Very Important,	Because hearing loss is the most common developmental disorder among newborns, Because hearing loss causes language impairments, Because hearing loss leads to poor academic performance, Because hearing loss develops psychosocial problems	0	No	No	ENT physicians		Meningitis, ≥48 hours in NICU, Cleft palate, Mother over 40, Congenital heart disease, Congenital syphilis, Hypotonia, Family history of hearing loss, Craniofacial anomalies, Mumps	Excessive noise exposure, Head trauma, Certain drugs and medication, Meniere’s Disease	≤1 month	≤1 month	≤1 month	≤1 month	Infants with bilateral profound hearing loss, Infants who were in hearing aid trail for 6 months without benefit	Screening TEOAE	Screening DPOAE	Agree	Disagree	Disagree	Disagree	Unsure	Agree	No		Awareness	Good luck
2020-06-14 19:49:35	Yes, I agree to participate in the above research survey- Thank you, please proceed to the survey	Family medicine (FM) specialist		1	1	Female	Ministerial health		Unsure		0	Very Important,	Because hearing loss is the most common developmental disorder among newborns, Because hearing loss causes language impairments, Because hearing loss leads to poor academic performance	None	Yes	No	Audiologist, Speech language pathologist, Pediatricians, ENT physicians, Other		Family history of hearing loss	Excessive noise exposure, Age related hearing loss, Certain drugs and medication	1-3 months	1-3 months	7-9 months	7-9 months	Infants with bilateral mild-moderate hearing loss, Infants with bilateral profound hearing loss, Infants with unilateral mild –moderate hearing loss, Infants with unilateral profound hearing loss	Screening tympanometry	Screening tympanometry	Unsure	Unsure	Unsure	Unsure	Unsure	Unsure	Unsure	0	0
2020-06-14 19:53:15	Yes, I agree to participate in the above research survey- Thank you, please proceed to the survey	FM Resident		5	4	Male	Ministerial health		Unsure		2	Somewhat important	Because hearing loss is the most common developmental disorder among newborns, Because hearing loss causes language impairments, Because hearing loss leads to poor academic performance, Because hearing loss develops psychosocial problems	2	Yes	No	Audiologist, Pediatricians, ENT physicians		Meningitis, Family history of hearing loss, Mumps	Excessive noise exposure, Head trauma, Certain drugs and medication	4-6 months	4-6 months	1-3 months	1-3 months	Unsure	Screening pure tone audiometry	Screening pure tone audiometry	Agree	Agree	Agree	Agree	Agree	Agree	Yes	Not sure	..
2020-06-14 19:57:45	Yes, I agree to participate in the above research survey- Thank you, please proceed to the survey	Family medicine (FM) specialist		10		Female	Medical force services		Unsure		0	Very Important,	Because hearing loss is the most common developmental disorder among newborns, Because hearing loss causes language impairments, Because hearing loss leads to poor academic performance, Because hearing loss develops psychosocial problems	0	Yes	No	Audiologist, ENT physicians		Meningitis, Frequent colds, Cleft palate, Family history of hearing loss, Craniofacial anomalies	Excessive noise exposure, Head trauma, Meniere’s Disease	10-12 months	10-12 months	7-9 months	7-9 months	Infants with bilateral profound hearing loss, Infants who were in hearing aid trail for 6 months without benefit	Screening tympanometry	Screening pure tone audiometry	Agree	Disagree	Disagree	Disagree	Unsure	Agree	No		Parents education on how to detect their child has hearing problem
2020-06-14 20:01:44	Yes, I agree to participate in the above research survey- Thank you, please proceed to the survey	Family medicine (FM) specialist		9		Female	Ministerial health		Yes		100000	Very Important,	Because hearing loss is the most common developmental disorder among newborns, Because hearing loss causes language impairments, Because hearing loss leads to poor academic performance, Because hearing loss develops psychosocial problems	6	Unsure	Yes	Pediatricians, ENT physicians		Cleft palate, Congenital heart disease, Congenital syphilis, Hypotonia, Family history of hearing loss	Excessive noise exposure, Age related hearing loss	≤1 month	4-6 months	1-3 months	7-9 months	Infants with bilateral mild-moderate hearing loss, Infants with bilateral profound hearing loss, Infants with unilateral mild –moderate hearing loss, Infants with unilateral profound hearing loss, Infants who were in hearing aid trail for 6 months without benefit	Screening tympanometry	Automated ABR	Unsure	Agree	Disagree	Disagree	Unsure	Unsure	Unsure		Hearig loss
2020-06-14 20:03:19	Yes, I agree to participate in the above research survey- Thank you, please proceed to the survey	Family medicine (FM) specialist		34		Female	Ministerial health		No		0	Very Important,	Because hearing loss causes language impairments, Because hearing loss leads to poor academic performance, Because hearing loss develops psychosocial problems	0	Unsure	No	ENT physicians		Meningitis, Cleft palate, Family history of hearing loss, Craniofacial anomalies	Excessive noise exposure, Age related hearing loss, Meniere’s Disease	1-3 months	4-6 months	7-9 months	4-6 months	Unsure	Automated ABR	Screening pure tone audiometry	Disagree	Agree	Unsure	Disagree	Unsure	Unsure	No		indication of cochlear implantation
2020-06-14 20:09:24	Yes, I agree to participate in the above research survey- Thank you, please proceed to the survey	Family medicine (FM) specialist		10		Male	Ministerial health		Unsure		0	Very Important,	Because hearing loss is the most common developmental disorder among newborns, Because hearing loss causes language impairments, Because hearing loss leads to poor academic performance, Because hearing loss develops psychosocial problems	0	Yes	No	Audiologist, Speech language pathologist, ENT physicians		Meningitis, ≥48 hours in NICU, Congenital syphilis, Family history of hearing loss	Excessive noise exposure, Age related hearing loss	10-12 months	7-9 months	10-12 months	10-12 months	Unsure	Screening TEOAE	Screening DPOAE	Agree	Agree	Agree	Agree	Agree	Agree	Unsure		Vvvvvv
2020-06-14 20:10:05	Yes, I agree to participate in the above research survey- Thank you, please proceed to the survey	Family medicine (FM) specialist		12		Male	Ministerial health		Unsure		0	Very Important,	Because hearing loss causes language impairments, Because hearing loss leads to poor academic performance, Because hearing loss develops psychosocial problems	2	No	Yes	Audiologist, Speech language pathologist, ENT physicians		Meningitis, Frequent colds, Craniofacial anomalies, Mumps	Excessive noise exposure, Head trauma, Certain drugs and medication, Meniere’s Disease	1-3 months	10-12 months	4-6 months	4-6 months	Unsure	Automated ABR	Screening pure tone audiometry	Agree	Disagree	Agree	Disagree	Agree	Unsure	Unsure		Protocol from PHC clinic to walk away with hearing aid devices
2020-06-14 20:14:15	Yes, I agree to participate in the above research survey- Thank you, please proceed to the survey	FM Resident		2	3	Female	Ministerial health		Unsure		0	Very Important,	Because hearing loss develops psychosocial problems	0	Yes	No	Speech language pathologist, ENT physicians, Other	Psychologist	Family history of hearing loss	Excessive noise exposure, Head trauma, Age related hearing loss	≤1 month	10-12 months	10-12 months	≤1 month	Infants with bilateral profound hearing loss, Infants who were in hearing aid trail for 6 months without benefit	Screening pure tone audiometry	Screening tympanometry	Agree	Disagree	Unsure	Unsure	Unsure	Agree	Unsure		Everything
2020-06-14 20:14:18	Yes, I agree to participate in the above research survey- Thank you, please proceed to the survey	Family medicine (FM) specialist		24		Female	Ministerial health		Yes		200	Very Important,	Because hearing loss is the most common developmental disorder among newborns, Because hearing loss causes language impairments, Because hearing loss leads to poor academic performance	3-5	Yes	Yes	Audiologist, Pediatricians		Meningitis, ≥48 hours in NICU, Congenital syphilis, Craniofacial anomalies, Mumps	Excessive noise exposure, Head trauma, Age related hearing loss, Certain drugs and medication, Meniere’s Disease	4-6 months	10-12 months	4-6 months	4-6 months	Infants with bilateral mild-moderate hearing loss, Infants with bilateral profound hearing loss, Infants who were in hearing aid trail for 6 months without benefit	Screening TEOAE	Screening tympanometry	Unsure	Agree	Disagree	Disagree	Unsure	Agree	Yes		/Auditory_processing_disorder
2020-06-14 20:14:44	Yes, I agree to participate in the above research survey- Thank you, please proceed to the survey	FM Resident		4	4	Male	Ministerial health		Unsure		1000000	Very Important,	Because hearing loss is the most common developmental disorder among newborns	5	No	Unsure	ENT physicians		Congenital syphilis, Family history of hearing loss, Craniofacial anomalies, Mumps	Meniere’s Disease	≤1 month	≤1 month	≤1 month	≤1 month	Unsure	Screening pure tone audiometry	Screening pure tone audiometry	Disagree	Unsure	Disagree	Unsure	Unsure	Agree	Unsure		No
2020-06-14 20:17:08	Yes, I agree to participate in the above research survey- Thank you, please proceed to the survey	Family medicine (FM) specialist		17		Female	Ministerial health		No		0	Very Important,	Because hearing loss causes language impairments	1	Yes	No	ENT physicians		Meningitis, Family history of hearing loss	Head trauma, Age related hearing loss, Certain drugs and medication	≤1 month	1-3 months	4-6 months	1-3 months	Unsure	Screening pure tone audiometry	Screening TEOAE	Agree	Disagree	Disagree	Unsure	Unsure	Agree	Unsure		Hearing aid
2020-06-14 20:18:30	Yes, I agree to participate in the above research survey- Thank you, please proceed to the survey	Family medicine (FM) specialist		3		Female	Ministerial health		Unsure		10	Very Important,	Because hearing loss is the most common developmental disorder among newborns, Because hearing loss causes language impairments, Because hearing loss leads to poor academic performance, Because hearing loss develops psychosocial problems	15	No	Yes	Audiologist, Speech language pathologist, Pediatricians, ENT physicians		Meningitis, Family history of hearing loss, Mumps	Excessive noise exposure, Age related hearing loss, Meniere’s Disease	≤1 month	4-6 months	4-6 months	4-6 months	Infants with bilateral mild-moderate hearing loss, Infants with bilateral profound hearing loss, Infants who were in hearing aid trail for 6 months without benefit	Screening DPOAE	Screening tympanometry	Disagree	Disagree	Unsure	Disagree	Unsure	Unsure	Yes	Saico	Hearing test and aid
2020-06-14 20:25:42	Yes, I agree to participate in the above research survey- Thank you, please proceed to the survey	Family medicine (FM) specialist		7		Female	Ministerial health		Unsure		33	Very Important,	Because hearing loss causes language impairments, Because hearing loss leads to poor academic performance, Because hearing loss develops psychosocial problems	2	Yes	Unsure	Audiologist, Speech language pathologist, Pediatricians, ENT physicians		Cleft palate, Mother over 40, Family history of hearing loss	Age related hearing loss, Meniere’s Disease	1-3 months	7-9 months	10-12 months	1-3 months	Infants with bilateral mild-moderate hearing loss, Infants with bilateral profound hearing loss, Infants with unilateral mild –moderate hearing loss, Infants with unilateral profound hearing loss, Unsure	Screening DPOAE	Screening pure tone audiometry	Agree	Disagree	Unsure	Disagree	Unsure	Unsure	Unsure		Different tests and their application
2020-06-14 20:32:46	Yes, I agree to participate in the above research survey- Thank you, please proceed to the survey	Family medicine (FM) specialist		30		Male	Medical force services		Yes	Screening policy for pediatric hearing and squint	100	Very Important,	Because hearing loss is the most common developmental disorder among newborns, Because hearing loss causes language impairments, Because hearing loss leads to poor academic performance, Because hearing loss develops psychosocial problems	5	No	Yes	Audiologist, Pediatricians, ENT physicians		Meningitis, Cleft palate	Excessive noise exposure, Head trauma, Certain drugs and medication	4-6 months	≤1 month	≤1 month	4-6 months	Infants with bilateral mild-moderate hearing loss, Infants with bilateral profound hearing loss, Infants who were in hearing aid trail for 6 months without benefit	Screening pure tone audiometry	Screening pure tone audiometry	Disagree	Disagree	Unsure	Disagree	Agree	Agree	Unsure		Auditory training programs for care givers
2020-06-14 20:46:14	Yes, I agree to participate in the above research survey- Thank you, please proceed to the survey	Family medicine (FM) specialist		24		Female	Ministerial health		Yes		200	Very Important,	Because hearing loss is the most common developmental disorder among newborns, Because hearing loss causes language impairments, Because hearing loss leads to poor academic performance	3-5	Yes	Yes	Audiologist, Pediatricians		Meningitis, ≥48 hours in NICU, Congenital syphilis, Craniofacial anomalies, Mumps	Excessive noise exposure, Head trauma, Age related hearing loss, Certain drugs and medication, Meniere’s Disease	4-6 months	10-12 months	4-6 months	4-6 months	Infants with bilateral mild-moderate hearing loss, Infants with bilateral profound hearing loss, Infants who were in hearing aid trail for 6 months without benefit	Screening TEOAE	Screening tympanometry	Unsure	Agree	Disagree	Disagree	Unsure	Agree	Yes		/Auditory_processing_disorder
2020-06-14 20:49:26	Yes, I agree to participate in the above research survey- Thank you, please proceed to the survey	Family medicine (FM) specialist		4		Female	Other		Unsure		0	Very Important,	Because hearing loss is the most common developmental disorder among newborns, Because hearing loss causes language impairments, Because hearing loss leads to poor academic performance, Because hearing loss develops psychosocial problems	1	Yes	No	Audiologist, Speech language pathologist, ENT physicians		Meningitis, Frequent colds, ≥48 hours in NICU, Congenital syphilis, Family history of hearing loss, Craniofacial anomalies	Excessive noise exposure, Age related hearing loss, Certain drugs and medication, Meniere’s Disease	≤1 month	10-12 months	10-12 months	7-9 months	Unsure	Screening TEOAE	Screening TEOAE	Unsure	Unsure	Unsure	Unsure	Unsure	Unsure	No		.
2020-06-14 21:00:27	Yes, I agree to participate in the above research survey- Thank you, please proceed to the survey	FM Resident		5		Male	Ministerial health		Unsure		0	Very Important,	Because hearing loss causes language impairments, Because hearing loss leads to poor academic performance, Because hearing loss develops psychosocial problems	0	Unsure	No	Speech language pathologist, Pediatricians		Meningitis, Frequent colds, ≥48 hours in NICU, Family history of hearing loss, Mumps	Certain drugs and medication	≤1 month	4-6 months	10-12 months	10-12 months	Unsure	Automated ABR	Screening tympanometry	Agree	Disagree	Disagree	Disagree	Disagree	Agree	No		Preschool assessment	Wish you all the best
2020-06-14 21:07:50	No, I do not agree to participate in the above research survey- Thank you, please let us know your	Family medicine (FM) specialist		12		Female	Medical force services		Yes	I don't know	0	Very Important,	Because hearing loss causes language impairments, Because hearing loss leads to poor academic performance, Because hearing loss develops psychosocial problems	0	No	No	Pediatricians, Neurologist, ENT physicians		Meningitis, Family history of hearing loss, Craniofacial anomalies, Mumps	Head trauma, Age related hearing loss, Certain drugs and medication	≤1 month	4-6 months	4-6 months	1-3 months	Infants with bilateral profound hearing loss, Infants who were in hearing aid trail for 6 months without benefit	Automated ABR	Screening pure tone audiometry	Agree	Disagree	Agree	Disagree	Unsure	Agree	Unsure		Neonatal screening
2020-06-14 21:16:26		FM Resident		30		Female	Ministerial health		Unsure		20	Very Important,	Because hearing loss is the most common developmental disorder among newborns, Because hearing loss causes language impairments, Because hearing loss leads to poor academic performance, Because hearing loss develops psychosocial problems	5	Yes	Unsure	Audiologist, Speech language pathologist		Meningitis, Family history of hearing loss, Craniofacial anomalies	Head trauma, Certain drugs and medication, Meniere’s Disease	1-3 months	4-6 months	1-3 months	4-6 months	Infants with unilateral profound hearing loss, Infants who were in hearing aid trail for 6 months without benefit	Automated ABR	Screening pure tone audiometry	Agree	Disagree	Agree	Unsure	Agree	Disagree	Unsure		hearing loss	very nice and important topic
2020-06-14 21:16:46	Yes, I agree to participate in the above research survey- Thank you, please proceed to the survey	FM Resident		1	1	Female	Ministerial health		Unsure		0	Very Important,	Because hearing loss is the most common developmental disorder among newborns, Because hearing loss causes language impairments, Because hearing loss leads to poor academic performance	1	Yes	No	Audiologist, Speech language pathologist, Pediatricians, ENT physicians		Frequent colds, Cleft palate, Craniofacial anomalies	Excessive noise exposure, Head trauma, Age related hearing loss, Meniere’s Disease	4-6 months	1-3 months	1-3 months	1-3 months	Infants with bilateral mild-moderate hearing loss, Infants with bilateral profound hearing loss, Unsure	Screening tympanometry	Screening TEOAE	Agree	Agree	Agree	Agree	Agree	Agree	Unsure		Hearing aid
2020-06-14 21:36:08	Yes, I agree to participate in the above research survey- Thank you, please proceed to the survey	Family medicine (FM) specialist		12		Female	Ministerial health		Unsure		0	Somewhat important	Because hearing loss is the most common developmental disorder among newborns, Because hearing loss causes language impairments, Because hearing loss leads to poor academic performance, Because hearing loss develops psychosocial problems	5	No	Unsure	ENT physicians		Frequent colds, Cleft palate, Congenital syphilis, Family history of hearing loss	Excessive noise exposure, Head trauma, Age related hearing loss, Certain drugs and medication	≤1 month	4-6 months	4-6 months	4-6 months	Unsure	Screening pure tone audiometry	Screening pure tone audiometry	Disagree	Unsure	Unsure	Unsure	Unsure	Unsure	Unsure		Hearing test in our phc
2020-06-14 21:47:01	Yes, I agree to participate in the above research survey- Thank you, please proceed to the survey	Family medicine (FM) specialist		30		Male	Ministerial health		Yes	New born hearing screening program	0	Very Important,	Because hearing loss is the most common developmental disorder among newborns, Because hearing loss causes language impairments, Because hearing loss leads to poor academic performance, Because hearing loss develops psychosocial problems	0	No	No	ENT physicians		Meningitis, ≥48 hours in NICU, Cleft palate, Mother over 40, Congenital heart disease, Congenital syphilis, Hypotonia, Family history of hearing loss, Craniofacial anomalies, Mumps	Excessive noise exposure, Head trauma, Certain drugs and medication, Meniere’s Disease	≤1 month	≤1 month	≤1 month	≤1 month	Infants with bilateral profound hearing loss, Infants who were in hearing aid trail for 6 months without benefit	Screening TEOAE	Screening DPOAE	Agree	Disagree	Disagree	Disagree	Unsure	Agree	No		Awareness	Good luck
2020-06-14 21:58:45	No, I do not agree to participate in the above research survey- Thank you, please let us know your	Family medicine (FM) specialist		6		Female	Ministerial health		Yes	Jeddah . I’m not sure about the policy	100000	Very Important,	Because hearing loss causes language impairments, Because hearing loss leads to poor academic performance, Because hearing loss develops psychosocial problems	None	Yes	No	Pediatricians		Meningitis, Frequent colds, Cleft palate, Congenital syphilis, Family history of hearing loss, Craniofacial anomalies, Mumps	Age related hearing loss, Diabetes mellitus	4-6 months	4-6 months	10-12 months	4-6 months	Unsure	Automated ABR	Screening pure tone audiometry	Disagree	Disagree	Agree	Disagree	Unsure	Agree	No		Choclear implant
2020-06-14 22:30:38	Yes, I agree to participate in the above research survey- Thank you, please proceed to the survey	FM Resident		4	4	Female	Ministerial health		No		20	Very Important,	Because hearing loss is the most common developmental disorder among newborns	0	Unsure	No	Pediatricians, Neurologist, ENT physicians, Other	Ob/gyne	Meningitis, Frequent colds, Congenital syphilis, Craniofacial anomalies	Excessive noise exposure, Head trauma, Age related hearing loss, Certain drugs and medication, Meniere’s Disease	≤1 month	≤1 month	≤1 month	≤1 month	Unsure	Screening tympanometry	Automated ABR	Agree	Agree	Agree	Unsure	Agree	Agree	No		Risk factor
2020-06-14 22:57:04	Yes, I agree to participate in the above research survey- Thank you, please proceed to the survey	FM Resident		4	2	Female	Other		Unsure		0	Very Important,	Because hearing loss causes language impairments, Because hearing loss leads to poor academic performance, Because hearing loss develops psychosocial problems	0	Yes	No	Audiologist, Pediatricians, ENT physicians		Meningitis, Family history of hearing loss, Craniofacial anomalies, Mumps	Head trauma, Age related hearing loss, Certain drugs and medication, Meniere’s Disease	10-12 months	10-12 months	7-9 months	7-9 months	Unsure	Automated ABR	Screening pure tone audiometry	Unsure	Disagree	Unsure	Unsure	Unsure	Unsure	No		Hearing loss
2020-06-14 23:01:32	Yes, I agree to participate in the above research survey- Thank you, please proceed to the survey	Family medicine (FM) specialist		6		Female	Ministerial health		Unsure		5	Very Important,	Because hearing loss is the most common developmental disorder among newborns, Because hearing loss causes language impairments, Because hearing loss leads to poor academic performance, Because hearing loss develops psychosocial problems	5	Yes	Unsure	Audiologist, Speech language pathologist, Pediatricians, Neurologist, ENT physicians		Meningitis, Congenital syphilis, Family history of hearing loss, Craniofacial anomalies, Mumps	Excessive noise exposure, Head trauma, Age related hearing loss, Certain drugs and medication, Meniere’s Disease, Hypertension, Diabetes mellitus	4-6 months	10-12 months	10-12 months	10-12 months	Infants with bilateral mild-moderate hearing loss, Infants with bilateral profound hearing loss, Infants with unilateral mild –moderate hearing loss	Automated ABR	Screening tympanometry	Unsure	Disagree	Disagree	Disagree	Unsure	Agree	No		Otitis media management protocol
2020-06-14 23:12:55	Yes, I agree to participate in the above research survey- Thank you, please proceed to the survey	FM Resident		3	3	Female	Ministerial health		Unsure		8	Very Important,	Because hearing loss causes language impairments, Because hearing loss leads to poor academic performance	2	No	Yes	Audiologist, Neurologist, ENT physicians		Cleft palate, Congenital heart disease, Hypotonia, Family history of hearing loss, Craniofacial anomalies	Excessive noise exposure, Head trauma, Age related hearing loss, Certain drugs and medication, Meniere’s Disease	4-6 months	10-12 months	7-9 months	4-6 months	Infants with bilateral mild-moderate hearing loss, Infants with bilateral profound hearing loss, Unsure	Screening DPOAE	Screening TEOAE	Unsure	Disagree	Disagree	Disagree	Unsure	Agree	Unsure		Types of tests
2020-06-15 00:28:58	Yes, I agree to participate in the above research survey- Thank you, please proceed to the survey	FM Resident		4	4	Male	Ministerial health		Unsure		1000000	Very Important,	Because hearing loss is the most common developmental disorder among newborns	5	No	Unsure	ENT physicians		Congenital syphilis, Family history of hearing loss, Craniofacial anomalies, Mumps	Meniere’s Disease	≤1 month	≤1 month	≤1 month	≤1 month	Unsure	Screening pure tone audiometry	Screening pure tone audiometry	Disagree	Unsure	Disagree	Unsure	Unsure	Agree	Unsure		No
2020-06-15 00:59:14	Yes, I agree to participate in the above research survey- Thank you, please proceed to the survey	Family medicine (FM) specialist		6		Female	Medical force services		Unsure		6	Very Important,	Because hearing loss causes language impairments, Because hearing loss develops psychosocial problems	6	No	Yes	Audiologist, Speech language pathologist, Pediatricians, ENT physicians		Meningitis, Family history of hearing loss, Craniofacial anomalies	Age related hearing loss	1-3 months	10-12 months	10-12 months	1-3 months	Infants with bilateral profound hearing loss, Infants who were in hearing aid trail for 6 months without benefit	Screening pure tone audiometry	Screening pure tone audiometry	Agree	Unsure	Disagree	Disagree	Disagree	Disagree	Unsure		Interpretation
2020-06-15 01:24:12	Yes, I agree to participate in the above research survey- Thank you, please proceed to the survey	FM Resident		12	5	Female	Ministerial health		No		0	Very Important,	Because hearing loss is the most common developmental disorder among newborns	10	Yes	Yes	Audiologist		Family history of hearing loss	Age related hearing loss	≤1 month	≤1 month	≤1 month	≤1 month	Infants who were in hearing aid trail for 6 months without benefit	Screening pure tone audiometry	Screening pure tone audiometry	Agree	Agree	Agree	Agree	Unsure	Agree	No		I don't know
2020-06-15 07:05:16	Yes, I agree to participate in the above research survey- Thank you, please proceed to the survey	FM Resident		1	5	Female	Other	still waiting for acceptance to the job	Unsure		1	Unsure	Because hearing loss is the most common developmental disorder among newborns	3	Unsure	Unsure	Audiologist, Speech language pathologist, ENT physicians		Mother over 40, Family history of hearing loss	Head trauma, Age related hearing loss, Meniere’s Disease	≤1 month	1-3 months	1-3 months	1-3 months	Infants with bilateral mild-moderate hearing loss, Infants who were in hearing aid trail for 6 months without benefit	Screening TEOAE	Screening TEOAE	Unsure	Unsure	Unsure	Unsure	Unsure	Unsure	Unsure		Nothing	Nothing, thank you
2020-06-15 08:14:38	No, I do not agree to participate in the above research survey- Thank you, please let us know your	Family medicine (FM) specialist		6		Female	Ministerial health		Yes	Jeddah . I’m not sure about the policy	100000	Very Important,	Because hearing loss causes language impairments, Because hearing loss leads to poor academic performance, Because hearing loss develops psychosocial problems	None	Yes	No	Pediatricians		Meningitis, Frequent colds, Cleft palate, Congenital syphilis, Family history of hearing loss, Craniofacial anomalies, Mumps	Age related hearing loss, Diabetes mellitus	4-6 months	4-6 months	10-12 months	4-6 months	Unsure	Automated ABR	Screening pure tone audiometry	Disagree	Disagree	Agree	Disagree	Unsure	Agree	No		Choclear implant
2020-06-15 08:39:39	Yes, I agree to participate in the above research survey- Thank you, please proceed to the survey	FM Resident		4	4	Female	Ministerial health		Yes	In maternity and child hospital for every newborn	10	Very Important,	Because hearing loss causes language impairments, Because hearing loss leads to poor academic performance, Because hearing loss develops psychosocial problems	2	Yes	Yes	Audiologist, Speech language pathologist, Pediatricians, Neurologist, ENT physicians		Meningitis, Congenital syphilis, Family history of hearing loss, Mumps	Excessive noise exposure, Head trauma, Age related hearing loss, Certain drugs and medication, Meniere’s Disease	1-3 months	4-6 months	10-12 months	4-6 months	Unsure	Screening TEOAE	Screening pure tone audiometry	Agree	Disagree	Unsure	Disagree	Unsure	Unsure	Yes	الضمان الاجتماعي	Managment after diagnosis ( where &when to refer)
2020-06-15 09:05:10	Yes, I agree to participate in the above research survey- Thank you, please proceed to the survey	Family medicine (FM) specialist		3		Female	Ministerial health		Yes	MCH makka	10	Very Important,	Because hearing loss causes language impairments, Because hearing loss leads to poor academic performance	6	No	Yes	Pediatricians, ENT physicians		Family history of hearing loss, Craniofacial anomalies	Excessive noise exposure, Head trauma, Meniere’s Disease	≤1 month	10-12 months	10-12 months	10-12 months	Unsure	Screening TEOAE	Screening TEOAE	Agree	Disagree	Agree	Disagree	Disagree	Disagree	Unsure		Indication of Hearing aid
2020-06-15 10:14:00	Yes, I agree to participate in the above research survey- Thank you, please proceed to the survey	Family medicine (FM) specialist		15		Female	Medical school/university		Yes	Well baby clinic at 6 months	10	Very Important,	Because hearing loss causes language impairments, Because hearing loss leads to poor academic performance	0	No	Yes	ENT physicians		Meningitis, Family history of hearing loss, Mumps	Excessive noise exposure, Age related hearing loss, Certain drugs and medication, Meniere’s Disease	4-6 months	7-9 months	7-9 months	4-6 months	Infants with bilateral profound hearing loss	Screening pure tone audiometry	Screening tympanometry	Disagree	Disagree	Disagree	Disagree	Unsure	Agree	Unsure		Unsure
2020-06-15 10:26:30	Yes, I agree to participate in the above research survey- Thank you, please proceed to the survey	Family medicine (FM) specialist		18		Male	Medical force services		Unsure		20	Very Important,	Because hearing loss is the most common developmental disorder among newborns, Because hearing loss causes language impairments, Because hearing loss leads to poor academic performance, Because hearing loss develops psychosocial problems	1	No	Yes	Audiologist		Meningitis	Excessive noise exposure	10-12 months	10-12 months	10-12 months	10-12 months	Infants with bilateral profound hearing loss, Infants with unilateral profound hearing loss	Screening TEOAE	Screening TEOAE	Disagree	Disagree	Agree	Disagree	Disagree	Agree	Unsure		Hearing test	No
2020-06-15 11:06:16	Yes, I agree to participate in the above research survey- Thank you, please proceed to the survey	Family medicine (FM) specialist		17		Male	Medical force services		Unsure		10	Very Important,	Because hearing loss causes language impairments, Because hearing loss leads to poor academic performance, Because hearing loss develops psychosocial problems	3	No	Yes	Audiologist, ENT physicians		Meningitis, Congenital syphilis, Family history of hearing loss, Craniofacial anomalies, Mumps	Excessive noise exposure, Head trauma, Age related hearing loss, Certain drugs and medication, Diabetes mellitus	1-3 months	4-6 months	10-12 months	1-3 months	Infants with bilateral profound hearing loss, Infants with unilateral profound hearing loss, Infants who were in hearing aid trail for 6 months without benefit, Unsure	Screening TEOAE	Screening TEOAE	Disagree	Disagree	Unsure	Unsure	Unsure	Agree	No		SNHL
2020-06-15 13:45:37	Yes, I agree to participate in the above research survey- Thank you, please proceed to the survey	FM Resident		4	4	Female	Ministerial health		Unsure		0	Very Important,	Because hearing loss causes language impairments, Because hearing loss develops psychosocial problems	7	Yes	Unsure	Audiologist, Speech language pathologist, ENT physicians		Meningitis, Family history of hearing loss, Craniofacial anomalies, Mumps	Excessive noise exposure, Age related hearing loss, Certain drugs and medication	≤1 month	1-3 months	10-12 months	≤1 month	Infants with bilateral profound hearing loss	Automated ABR	Screening pure tone audiometry	Agree	Disagree	Disagree	Disagree	Unsure	Unsure	Unsure		Early screening in FM clinics	Wish u good luck
2020-06-15 16:09:39	Yes, I agree to participate in the above research survey- Thank you, please proceed to the survey	FM Resident		1	1	Female	Ministerial health		Unsure		0	Very Important,	Because hearing loss is the most common developmental disorder among newborns, Because hearing loss causes language impairments, Because hearing loss leads to poor academic performance	1	Yes	No	Audiologist, Speech language pathologist, Pediatricians, ENT physicians		Frequent colds, Cleft palate, Craniofacial anomalies	Excessive noise exposure, Head trauma, Age related hearing loss, Meniere’s Disease	4-6 months	1-3 months	1-3 months	1-3 months	Infants with bilateral mild-moderate hearing loss, Infants with bilateral profound hearing loss, Unsure	Screening tympanometry	Screening TEOAE	Agree	Agree	Agree	Agree	Agree	Agree	Unsure		Hearing aid
2020-06-15 16:20:25	Yes, I agree to participate in the above research survey- Thank you, please proceed to the survey	FM Resident		4	4	Female	Ministerial health		Yes	In maternity and child hospital for every newborn	10	Very Important,	Because hearing loss causes language impairments, Because hearing loss leads to poor academic performance, Because hearing loss develops psychosocial problems	2	Yes	Yes	Audiologist, Speech language pathologist, Pediatricians, Neurologist, ENT physicians		Meningitis, Congenital syphilis, Family history of hearing loss, Mumps	Excessive noise exposure, Head trauma, Age related hearing loss, Certain drugs and medication, Meniere’s Disease	1-3 months	4-6 months	10-12 months	4-6 months	Unsure	Screening TEOAE	Screening pure tone audiometry	Agree	Disagree	Unsure	Disagree	Unsure	Unsure	Yes	الضمان الاجتماعي	Managment after diagnosis ( where &when to refer)
2020-06-16 14:27:25	No, I do not agree to participate in the above research survey- Thank you, please let us know your	Family medicine (FM) specialist		5		Female	Other	Non	Unsure		80	Very Important,	Because hearing loss causes language impairments, Because hearing loss leads to poor academic performance, Because hearing loss develops psychosocial problems	0	Yes	Unsure	Audiologist, Speech language pathologist, Pediatricians, Neurologist, ENT physicians		Meningitis	Excessive noise exposure, Head trauma	1-3 months	4-6 months	4-6 months	4-6 months	Infants with bilateral mild-moderate hearing loss, Infants with bilateral profound hearing loss, Infants with unilateral mild –moderate hearing loss, Infants with unilateral profound hearing loss	Screening pure tone audiometry	Screening tympanometry	Agree	Agree	Agree	Agree	Agree	Agree	Unsure		Non	No
2020-06-16 20:19:52	Yes, I agree to participate in the above research survey- Thank you, please proceed to the survey	Family medicine (FM) specialist		17		Male	Medical force services		Unsure		10	Very Important,	Because hearing loss causes language impairments, Because hearing loss leads to poor academic performance, Because hearing loss develops psychosocial problems	3	No	Yes	Audiologist, ENT physicians		Meningitis, Congenital syphilis, Family history of hearing loss, Craniofacial anomalies, Mumps	Excessive noise exposure, Head trauma, Age related hearing loss, Certain drugs and medication, Diabetes mellitus	1-3 months	4-6 months	10-12 months	1-3 months	Infants with bilateral profound hearing loss, Infants with unilateral profound hearing loss, Infants who were in hearing aid trail for 6 months without benefit, Unsure	Screening TEOAE	Screening TEOAE	Disagree	Disagree	Unsure	Unsure	Unsure	Agree	No		SNHL
2020-06-17 20:30:55	Yes, I agree to participate in the above research survey- Thank you, please proceed to the survey	FM Resident		5	4	Male	Ministerial health		Unsure		2	Somewhat important	Because hearing loss is the most common developmental disorder among newborns, Because hearing loss causes language impairments, Because hearing loss leads to poor academic performance, Because hearing loss develops psychosocial problems	2	Yes	No	Audiologist, Pediatricians, ENT physicians		Meningitis, Family history of hearing loss, Mumps	Excessive noise exposure, Head trauma, Certain drugs and medication	4-6 months	4-6 months	1-3 months	1-3 months	Unsure	Screening pure tone audiometry	Screening pure tone audiometry	Agree	Agree	Agree	Agree	Agree	Agree	Yes	Not sure	..
2020-06-18 17:33:08	Yes, I agree to participate in the above research survey- Thank you, please proceed to the survey	FM Resident		4	4	Female	Ministerial health		Yes	In maternity and child hospital for every newborn	10	Very Important,	Because hearing loss causes language impairments, Because hearing loss leads to poor academic performance, Because hearing loss develops psychosocial problems	2	Yes	Yes	Audiologist, Speech language pathologist, Pediatricians, Neurologist, ENT physicians		Meningitis, Congenital syphilis, Family history of hearing loss, Mumps	Excessive noise exposure, Head trauma, Age related hearing loss, Certain drugs and medication, Meniere’s Disease	1-3 months	4-6 months	10-12 months	4-6 months	Unsure	Screening TEOAE	Screening pure tone audiometry	Agree	Disagree	Unsure	Disagree	Unsure	Unsure	Yes	الضمان الاجتماعي	Managment after diagnosis ( where &when to refer)
2020-06-19 12:15:33	Yes, I agree to participate in the above research survey- Thank you, please proceed to the survey	Family medicine (FM) specialist		10		Female	Medical force services		Unsure		0	Very Important,	Because hearing loss is the most common developmental disorder among newborns, Because hearing loss causes language impairments, Because hearing loss leads to poor academic performance, Because hearing loss develops psychosocial problems	0	Yes	No	Audiologist, ENT physicians		Meningitis, Frequent colds, Cleft palate, Family history of hearing loss, Craniofacial anomalies	Excessive noise exposure, Head trauma, Meniere’s Disease	10-12 months	10-12 months	7-9 months	7-9 months	Infants with bilateral profound hearing loss, Infants who were in hearing aid trail for 6 months without benefit	Screening tympanometry	Screening pure tone audiometry	Agree	Disagree	Disagree	Disagree	Unsure	Agree	No		Parents education on how to detect their child has hearing problem
2020-06-20 02:14:25	Yes, I agree to participate in the above research survey- Thank you, please proceed to the survey	FM Resident		1	1	Female	Ministerial health		Unsure		0	Very Important,	Because hearing loss is the most common developmental disorder among newborns, Because hearing loss causes language impairments, Because hearing loss leads to poor academic performance	1	Yes	No	Audiologist, Speech language pathologist, Pediatricians, ENT physicians		Frequent colds, Cleft palate, Craniofacial anomalies	Excessive noise exposure, Head trauma, Age related hearing loss, Meniere’s Disease	4-6 months	1-3 months	1-3 months	1-3 months	Infants with bilateral mild-moderate hearing loss, Infants with bilateral profound hearing loss, Unsure	Screening tympanometry	Screening TEOAE	Agree	Agree	Agree	Agree	Agree	Agree	Unsure		Hearing aid
2020-06-22 09:20:48	Yes, I agree to participate in the above research survey- Thank you, please proceed to the survey	Family medicine (FM) specialist		9		Female	Ministerial health		Yes		100000	Very Important,	Because hearing loss is the most common developmental disorder among newborns, Because hearing loss causes language impairments, Because hearing loss leads to poor academic performance, Because hearing loss develops psychosocial problems	6	Unsure	Yes	Pediatricians, ENT physicians		Cleft palate, Congenital heart disease, Congenital syphilis, Hypotonia, Family history of hearing loss	Excessive noise exposure, Age related hearing loss	≤1 month	4-6 months	1-3 months	7-9 months	Infants with bilateral mild-moderate hearing loss, Infants with bilateral profound hearing loss, Infants with unilateral mild –moderate hearing loss, Infants with unilateral profound hearing loss, Infants who were in hearing aid trail for 6 months without benefit	Screening tympanometry	Automated ABR	Unsure	Agree	Disagree	Disagree	Unsure	Unsure	Unsure		Hearig loss
2020-07-05 13:54:50	Yes, I agree to participate in the above research survey- Thank you, please proceed to the survey	Family medicine (FM) specialist		4		Male	Medical force services		Yes	Military hospital	7	Very Important,	Because hearing loss is the most common developmental disorder among newborns, Because hearing loss causes language impairments, Because hearing loss leads to poor academic performance, Because hearing loss develops psychosocial problems	3	No	Yes	Audiologist, Pediatricians		Meningitis, Frequent colds, ≥48 hours in NICU, Cleft palate, Family history of hearing loss, Craniofacial anomalies	Excessive noise exposure, Head trauma, Age related hearing loss, Certain drugs and medication	≤1 month	1-3 months	4-6 months	1-3 months	Infants with bilateral mild-moderate hearing loss, Infants with bilateral profound hearing loss, Infants who were in hearing aid trail for 6 months without benefit	Automated ABR	Screening pure tone audiometry	Agree	Disagree	Disagree	Disagree	Unsure	Agree	No		Screening
2020-07-05 14:02:21	Yes, I agree to participate in the above research survey- Thank you, please proceed to the survey	Family medicine (FM) specialist		9		Male	Ministerial health		Unsure		0	Very Important,	Because hearing loss causes language impairments, Because hearing loss leads to poor academic performance, Because hearing loss develops psychosocial problems	1	Unsure	No	Pediatricians, Neurologist		Meningitis, Family history of hearing loss	Age related hearing loss	4-6 months	4-6 months	4-6 months	4-6 months	Infants with bilateral profound hearing loss	Automated ABR	Screening pure tone audiometry	Agree	Disagree	Unsure	Agree	Unsure	Agree	No		Treatment of hearing loss
2020-07-05 16:41:30	Yes, I agree to participate in the above research survey- Thank you, please proceed to the survey	Family medicine (FM) specialist		13		Female	Ministerial health		Unsure		10	Very Important,	Because hearing loss causes language impairments	1percent.	No	Unsure	Speech language pathologist, Pediatricians, ENT physicians		Meningitis, Frequent colds, Cleft palate, Mother over 40, Congenital heart disease, Hypotonia, Family history of hearing loss	Excessive noise exposure, Head trauma, Age related hearing loss, Diabetes mellitus	≤1 month	1-3 months	4-6 months	1-3 months	Infants with bilateral profound hearing loss, Infants who were in hearing aid trail for 6 months without benefit, Unsure	Automated ABR	Screening pure tone audiometry	Unsure	Disagree	Unsure	Disagree	Agree	Agree	No		Screening and intervention for hearing impairment
2020-07-05 17:32:56	Yes, I agree to participate in the above research survey- Thank you, please proceed to the survey	Family medicine (FM) specialist		5		Female	Ministerial health		No		0	Very Important,	Because hearing loss is the most common developmental disorder among newborns, Because hearing loss causes language impairments, Because hearing loss leads to poor academic performance	None	No	Unsure	Audiologist, Speech language pathologist, ENT physicians		Meningitis, Frequent colds, Family history of hearing loss	Excessive noise exposure, Head trauma, Age related hearing loss, Certain drugs and medication, Meniere’s Disease	1-3 months	10-12 months	7-9 months	7-9 months	Infants with bilateral mild-moderate hearing loss, Infants with bilateral profound hearing loss, Infants who were in hearing aid trail for 6 months without benefit, Unsure	Screening tympanometry	Screening tympanometry	Agree	Disagree	Unsure	Unsure	Disagree	Unsure	Unsure		Screening test	Thank you
2020-07-06 20:49:51	Yes, I agree to participate in the above research survey- Thank you, please proceed to the survey	Family medicine (FM) specialist		3		Female	Medical school/university		Yes	King Khalid University hospital	0	Very Important,	Because hearing loss is the most common developmental disorder among newborns, Because hearing loss causes language impairments, Because hearing loss leads to poor academic performance, Because hearing loss develops psychosocial problems	3	No	Yes	Audiologist		Meningitis, Frequent colds, Cleft palate, Family history of hearing loss, Craniofacial anomalies	Age related hearing loss	1-3 months	1-3 months	1-3 months	1-3 months	Infants with bilateral profound hearing loss	Screening TEOAE	Screening pure tone audiometry	Agree	Disagree	Agree	Disagree	Disagree	Agree	No		Hearing aids
2020-07-06 20:56:05	Yes, I agree to participate in the above research survey- Thank you, please proceed to the survey	FM Resident		2	2	Female	Ministerial health		Yes	KFMC	1	Very Important,	Because hearing loss causes language impairments	2	Unsure	Yes	Pediatricians		Meningitis, Cleft palate, Family history of hearing loss, Craniofacial anomalies	Excessive noise exposure, Age related hearing loss	1-3 months	4-6 months	4-6 months	1-3 months	Infants with bilateral profound hearing loss, Infants who were in hearing aid trail for 6 months without benefit	Automated ABR	Screening pure tone audiometry	Agree	Disagree	Unsure	Agree	Unsure	Agree	Unsure		Hearing screening
2020-07-08 19:05:35	Yes, I agree to participate in the above research survey- Thank you, please proceed to the survey	Family medicine (FM) specialist		6		Male	Ministerial health		No		0	Very Important,	Because hearing loss causes language impairments, Because hearing loss leads to poor academic performance	2	Unsure	No	Pediatricians		Meningitis, Family history of hearing loss	Excessive noise exposure, Age related hearing loss, Certain drugs and medication, Meniere’s Disease	1-3 months	4-6 months	4-6 months	4-6 months	Infants with bilateral profound hearing loss	Screening tympanometry	Screening pure tone audiometry	Agree	Disagree	Unsure	Unsure	Unsure	Agree	No		Reading PTA
2020-07-08 19:10:15	Yes, I agree to participate in the above research survey- Thank you, please proceed to the survey	FM Resident		2	1	Female	Medical school/university		No		1	Very Important,	Because hearing loss causes language impairments, Because hearing loss leads to poor academic performance, Because hearing loss develops psychosocial problems	1	Unsure	No	Audiologist, Speech language pathologist		Meningitis, Family history of hearing loss	Excessive noise exposure	≤1 month	1-3 months	1-3 months	1-3 months	Infants with bilateral profound hearing loss	Automated ABR	Screening pure tone audiometry	Disagree	Disagree	Unsure	Unsure	Agree	Agree	Yes	University hospital	Screening of hearing loss
2020-07-09 19:28:14	Yes, I agree to participate in the above research survey- Thank you, please proceed to the survey	Family medicine (FM) specialist		14		Male	Ministerial health		Unsure		4	Very Important,	Because hearing loss is the most common developmental disorder among newborns, Because hearing loss causes language impairments, Because hearing loss leads to poor academic performance, Because hearing loss develops psychosocial problems	7	Yes	No	Audiologist, Speech language pathologist, Pediatricians		Meningitis, ≥48 hours in NICU, Family history of hearing loss, Craniofacial anomalies	Excessive noise exposure, Head trauma, Age related hearing loss, Certain drugs and medication, Meniere’s Disease	1-3 months	4-6 months	4-6 months	4-6 months	Infants with bilateral profound hearing loss, Infants who were in hearing aid trail for 6 months without benefit	Automated ABR	Screening tympanometry	Agree	Disagree	Disagree	Disagree	Unsure	Agree	Unsure		Referral
2020-07-14 06:09:00	Yes, I agree to participate in the above research survey- Thank you, please proceed to the survey	FM Resident		3	3	Female	Ministerial health		Yes	Moh	3	Very Important,	Because hearing loss causes language impairments, Because hearing loss leads to poor academic performance, Because hearing loss develops psychosocial problems	0	Unsure	Unsure	Audiologist, Speech language pathologist, Pediatricians, Other	Developmental and behavioral	≥48 hours in NICU, Family history of hearing loss, Craniofacial anomalies	Excessive noise exposure, Age related hearing loss	4-6 months	10-12 months	10-12 months	10-12 months	Infants with bilateral profound hearing loss, Infants with unilateral profound hearing loss, Infants who were in hearing aid trail for 6 months without benefit	Screening pure tone audiometry	Screening tympanometry	Agree	Unsure	Unsure	Unsure	Unsure	Unsure	No		.
